# Supplementary material for: Pseudopaline-mediated zinc uptake by Pseudomonas aeruginosa drives clinically relevant phenotypes and infection outcomes
Source: Infect Immun. 2026 Jan 14;94(2):e00453-25. doi: 10.1128/iai.00453-25 (PMC12890022; doi:10.1128/iai.00453-25)
Supplement: Table S1 — Pseudopaline-dependent transcriptome in MCM. [file iai.00453-25-s0002.csv]

Gene Id;name;logFC;logCPM;PValue;FDR; -LOG10(FDR);SIGNIFICANT
PA14_40020;hypothetical protein;-2	45278948;4	67464996;0	000173518;0	028934967;1	538577008;TRUE
PA14_40060;hypothetical protein;-2	408823788;2	212388987;5	68E-05;0	013752347;1	86162318;TRUE
PA14_40030;hypothetical protein;-2	171970467;3	5787577;6	02E-06;0	002697961;2	568964314;TRUE
PA14_10330;outer membrane protein;-1	76638203;4	920249323;6	34E-05;0	013752347;1	86162318;TRUE
PA14_20030;hasD;-1	673168605;5	806904821;0	000291509;0	042494772;1	371664501;TRUE
PA14_34880;GntR family transcriptional regulator;-1	565160897;5	089891612;3	25E-06;0	002443709;2	61195043;TRUE
PA14_09460;phzC1;-1	511260441;3	783627524;0	000211223;0	033287653;1	477716827;TRUE
PA14_58010;hypothetical protein;-1	4514346;6	390098795;4	68E-06;0	002480452;2	605469137;TRUE
PA14_68280;dctQ;-1	400767628;7	259993456;4	19E-06;0	002443709;2	61195043;TRUE
PA14_68290;dctM;-1	393087916;8	547633934;1	72E-05;0	005586224;2	252881688;TRUE
PA14_09470;phzB1;-1	35783558;5	661388995;9	15E-05;0	017784048;1	749969381;TRUE
PA14_58000;sodM;-1	322406213;7	049212486;3	85E-06;0	002443709;2	61195043;TRUE
PA14_58030;fumC;-1	316402702;8	22146945;2	42E-06;0	002443709;2	61195043;TRUE
PA14_14320;hypothetical protein;-1	303289595;4	841909443;0	000309118;0	043227849;1	364236372;TRUE
PA14_16310;MFS permease;-1	285935708;5	919691434;6	37E-05;0	013752347;1	86162318;TRUE
PA14_13140;hypothetical protein;-1	262689805;8	048416475;9	70E-07;0	001886254;2	724399716;TRUE
PA14_57990;hypothetical protein;-1	259390615;7	733043057;3	87E-06;0	002443709;2	61195043;TRUE
PA14_03800;oprE;-1	232664236;7	855632954;1	26E-05;0	004331749;2	363336746;TRUE
PA14_40290;LasA protease;-1	146037259;11	0959471;3	10E-05;0	009036571;2	043996347;TRUE
PA14_26720;atuC;-1	144784702;5	518137761;6	86E-05;0	014294174;1	84484095;TRUE
PA14_58040;hypothetical protein;-1	123901455;6	453836545;4	72E-05;0	011955879;1	922418477;TRUE
PA14_26700;acyl-CoA dehydrogenase;-1	117668487;5	126640571;0	000168426;0	028934967;1	538577008;TRUE
PA14_63910;CntI;-1	11241228;8	316146561;2	63E-05;0	008074749;2	092870994;TRUE
PA14_40100;hypothetical protein;-1	101035778;7	099773583;5	95E-06;0	002697961;2	568964314;TRUE
PA14_26670;atuD;-1	070317032;5	182444564;0	000170348;0	028934967;1	538577008;TRUE
PA14_46530;hypothetical protein;-1	060939138;8	165148961;0	00036131;0	048995377;1	309844896;TRUE
PA14_70590;hypothetical protein;-1	021864532;6	751833274;0	000163405;0	028934967;1	538577008;TRUE
PA14_73090;hypothetical protein;-1	005652422;6	129535976;0	000374007;0	049564457;1	304829643;TRUE
PA14_13130;hypothetical protein;-0	945124911;9	025621821;0	00026537;0	040720371;1	390188276;TRUE
PA14_54830;transferase;1	107179044;7	060980439;0	000173679;0	028934967;1	538577008;TRUE
PA14_63220;hypothetical protein;1	109903561;8	126074504;4	02E-05;0	011148535;1	9527822;TRUE
PA14_15360;hypothetical protein;1	118572089;8	419230931;0	000286086;0	042494772;1	371664501;TRUE
PA14_47150;cyoE;1	154643557;6	095985393;0	000311365;0	043227849;1	364236372;TRUE
PA14_07590;folB;1	244715317;6	782537087;1	06E-05;0	003874494;2	411785061;TRUE
PA14_63110;speD2;1	322435878;7	622264679;1	36E-06;0	001981151;2	703082333;TRUE
PA14_06250;GNAT family acetyltransferase;1	337886649;4	984712103;5	99E-05;0	013752347;1	86162318;TRUE
PA14_66510;MFS transporter;1	399038445;5	924655074;6	87E-06;0	002861357;2	54342793;TRUE
PA14_21600;hypothetical protein;1	54860865;5	030646363;3	09E-06;0	002443709;2	61195043;TRUE
PA14_29050;molybdopterin oxidoreductase;1	927448597;5	630803459;5	26E-08;0	00015345;3	81403334;TRUE
PA14_21590;hypothetical protein;2	009077522;3	896859968;0	000186917;0	030275297;1	518911592;TRUE
PA14_36920;hypothetical protein;2	298299821;4	679058408;8	13E-05;0	016352349;1	786419856;TRUE
PA14_21570;hypothetical protein;2	566499957;5	142633681;8	43E-06;0	003277243;2	484491295;TRUE
PA14_21580;hypothetical protein;2	913710699;7	878479579;4	50E-05;0	011916146;1	923864202;TRUE
PA14_47100;threonine dehydratase;5	771961671;9	890698919;0	00040229;0	052127889;1	282929864;FALSE
PA14_39590;5- methyltetrahydropteroyltriglutamate/homocysteine S-methyltransferase;1	690659405;13	43813409;0	00041161;0	052176045;1	282528844;FALSE
PA14_22980;sugar ABC transporter substrate-binding protein;1	291525384;7	264845317;0	000527669;0	063079253;1	200113457;FALSE
PA14_29040;ferredoxin;1	759531378;2	86531591;0	000540645;0	063079253;1	200113457;FALSE
PA14_55960;chemotactic transducer PctC;-0	859003295;7	071679914;0	000544992;0	063079253;1	200113457;FALSE
PA14_55900;hypothetical protein;-1	744420551;5	735025633;0	000549052;0	063079253;1	200113457;FALSE
PA14_07600;2-amino-4-hydroxy-6- hydroxymethyldihydropteridine pyrophosphokinase;1	105137471;7	166542988;0	000555402;0	063079253;1	200113457;FALSE
PA14_55850;pilus assembly protein;-1	519597354;4	948988778;0	00056627;0	063079253;1	200113457;FALSE
PA14_43050;HsiA2;-1	31181911;7	792491724;0	000573349;0	063079253;1	200113457;FALSE
PA14_47110;hypothetical protein;4	122939128;7	708900154;0	000737785;0	07961086;1	099027683;FALSE
PA14_66420;hypothetical protein;-1	068409884;6	490394027;0	000750917;0	07961086;1	099027683;FALSE
PA14_33530;hypothetical protein;-0	94058304;7	33443199;0	000812203;0	082337766;1	084400921;FALSE
PA14_43000;HsiG2;-1	068195513;5	242940396;0	000816689;0	082337766;1	084400921;FALSE
PA14_10370;hypothetical protein;-1	196332366;5	845642349;0	000819;0	082337766;1	084400921;FALSE
PA14_60890;serine hydroxymethyltransferase;1	060371827;9	097215553;0	000857096;0	084707259;1	072079369;FALSE
PA14_09960;hypothetical protein;1	226393069;5	364614068;0	000931787;0	090554181;1	043091493;FALSE
PA14_18630;serine protease;-0	865208418;7	503941953;0	001031739;0	098624086;1	00601701;FALSE
PA14_40040;hypothetical protein;-2	14627546;5	489471374;0	001070786;0	10070574;0	996945776;FALSE
PA14_04940;hypothetical protein;-1	051190638;6	601435572;0	001100997;0	10190336;0	991811496;FALSE
PA14_10350;secretion protein;-1	886848597;6	679344912;0	001361923;0	120788835;0	917973206;FALSE
PA14_40240;ABC transporter ATP-binding protein/permease;-1	119108751;5	439759405;0	001367429;0	120788835;0	917973206;FALSE
PA14_40650;hypothetical protein;1	407669744;2	693931399;0	00137911;0	120788835;0	917973206;FALSE
PA14_51050;aldehyde dehydrogenase;0	982506755;5	616010282;0	001396415;0	120788835;0	917973206;FALSE
PA14_06750;nitrite reductase;2	118874116;3	598065033;0	001408616;0	120788835;0	917973206;FALSE
PA14_02180;chemotaxis-specific methylesterase;-0	985352252;5	489694424;0	001491572;0	124958079;0	903235659;FALSE
PA14_55880;hypothetical protein;-1	474689518;4	694523058;0	001500097;0	124958079;0	903235659;FALSE
PA14_35160;phenazine-utilizing monooxygenase A;-1	658289045;7	622719992;0	001544974;0	126883745;0	896594013;FALSE
PA14_47090;protease;2	84199694;10	05264997;0	001579268;0	127898792;0	893133557;FALSE
PA14_40110;hypothetical protein;-1	012654085;5	416898718;0	001616466;0	129117994;0	88901323;FALSE
PA14_09410;pyrodoxamine 5'-phosphate oxidase;-1	762561421;3	636165198;0	001652399;0	130204576;0	885373753;FALSE
PA14_10340;toxin transporter;-1	507185111;5	879714398;0	001692604;0	130439998;0	884589218;FALSE
PA14_33550;ABC transporter ATP-binding protein;-0	96140976;6	98508575;0	001701972;0	130439998;0	884589218;FALSE
PA14_13050;hypothetical protein;0	916845629;8	83838333;0	001722497;0	130439998;0	884589218;FALSE
PA14_55860;hypothetical protein;-1	696745621;4	916893041;0	001784219;0	132420434;0	878044994;FALSE
PA14_40300;hypothetical protein;-1	060460561;6	584842404;0	001804565;0	132420434;0	878044994;FALSE
PA14_09900;Pvds-regulated endoprotease	lysyl class;-1	469855123;9	522102784;0	001816778;0	132420434;0	878044994;FALSE
PA14_56690;ferrous iron transport protein A;1	006186609;6	928343573;0	001860458;0	13393003;0	873122033;FALSE
PA14_40010;hypothetical protein;-1	424323586;4	76700325;0	001887262;0	134202724;0	872238668;FALSE
PA14_47210;cytochrome o ubiquinol oxidase subunit II;1	245737466;6	57591488;0	001981584;0	139212267;0	856322493;FALSE
PA14_09480;phenazine biosynthesis protein;-1	446382426;4	939061819;0	002235743;0	155197857;0	809114279;FALSE
PA14_44860;ureidoglycolate hydrolase;1	121273522;4	499652523;0	002329379;0	157136491;0	80372295;FALSE
PA14_04110;D-3-phosphoglycerate dehydrogenase;1	488476794;10	5205582;0	002344043;0	157136491;0	80372295;FALSE
PA14_10380;hypothetical protein;-1	3005932;8	07332091;0	002351494;0	157136491;0	80372295;FALSE
PA14_46970;glutaminase-asparaginase;-0	906028777;8	566277148;0	002371465;0	157136491;0	80372295;FALSE
PA14_55820;hypothetical protein;-0	938811468;5	989054264;0	002629455;0	171667533;0	765311834;FALSE
PA14_09400;hypothetical protein;-1	312010431;7	473426406;0	002649645;0	171667533;0	765311834;FALSE
PA14_09880;hypothetical protein;-1	02834341;5	760092377;0	00270712;0	173463891;0	760790917;FALSE
PA14_46960;gamma-glutamyltranspeptidase;-0	899075197;7	554209462;0	002855878;0	181006813;0	742305078;FALSE
PA14_09950;oxidoreductase;2	513592468;8	530544031;0	003121207;0	195696341;0	708417295;FALSE
PA14_09940;protease;1	510857777;5	998011688;0	00318737;0	197718656;0	70395235;FALSE
PA14_42940;Lip2.1;-1	49568112;1	833866902;0	00330569;0	202369873;0	693854141;FALSE
PA14_55840;hypothetical protein;-1	952711419;1	940759654;0	003368264;0	202369873;0	693854141;FALSE
PA14_55930;pilus assembly protein;-1	42544597;7	280758179;0	003389845;0	202369873;0	693854141;FALSE
PA14_36230;amino acid ABC transporter permease;-1	013381457;4	928418188;0	003401174;0	202369873;0	693854141;FALSE
PA14_73100;hypothetical protein;-1	093648002;4	54662342;0	003549485;0	209061079;0	679726812;FALSE
PA14_26750;hypothetical protein;-0	949067186;5	858003312;0	003753257;0	218852395;0	659848697;FALSE
PA14_43020;HsiF2;-1	21911623;3	857055125;0	003935594;0	225758508;0	646355873;FALSE
PA14_40670;B12-dependent methionine synthase;0	882065647;9	612319818;0	003949128;0	225758508;0	646355873;FALSE
PA14_20050;outer membrane protein;-1	604191056;5	789381948;0	004050024;0	22927852;0	63963663;FALSE
PA14_72060;hypothetical protein;-0	798547645;6	914312328;0	004200151;0	235491163;0	628025386;FALSE
PA14_55920;type II secretion system protein;-1	576033186;6	731339534;0	00430678;0	239169837;0	621293592;FALSE
PA14_50180;two-component response regulator;0	813920365;7	001885806;0	004359495;0	23981333;0	62012668;FALSE
PA14_45680;flagellar biosynthesis protein FlhA;0	846286617;7	906192126;0	004500349;0	245247969;0	61039458;FALSE
PA14_49500;hypothetical protein;-1	027947554;4	689398649;0	004561744;0	246291919;0	608549837;FALSE
PA14_10730;hypothetical protein;0	828731835;7	291405993;0	004830148;0	258390746;0	587723044;FALSE
PA14_39880;pyridoxamine 5'-phosphate oxidase;-1	316541688;7	127346517;0	005105082;0	270615764;0	567646908;FALSE
PA14_24630;hypothetical protein;0	859657543;9	714389652;0	005659314;0	297292411;0	526816177;FALSE
PA14_10360;hypothetical protein;-2	093719785;11	31960688;0	006139426;0	319633842;0	495347246;FALSE
PA14_39990;hypothetical protein;-1	416022863;5	075130217;0	006196718;0	319761639;0	495173639;FALSE
PA14_26690;enoyl-CoA hydratase/isomerase;-1	081697891;3	931777946;0	006384853;0	324468101;0	488827993;FALSE
PA14_61370;hypothetical protein;0	926403158;4	76615904;0	006399217;0	324468101;0	488827993;FALSE
PA14_26730;short-chain dehydrogenase;-1	024933539;4	000474027;0	006866089;0	34513933;0	462005549;FALSE
PA14_16290;hypothetical protein;-0	881165582;5	541729289;0	007125718;0	355128714;0	449614212;FALSE
PA14_20020;heme acquisition protein HasAp;-1	196266602;9	942650736;0	00736615;0	364000159;0	438898426;FALSE
PA14_64850;ornithine cyclodeaminase;-1	022681519;4	608108073;0	007801611;0	379699509;0	420559964;FALSE
PA14_09540;hypothetical protein;-1	24487796;10	34184636;0	007940196;0	379699509;0	420559964;FALSE
PA14_68080;ABC transporter permease;-0	843457819;5	873205463;0	008039321;0	379699509;0	420559964;FALSE
PA14_26650;short chain dehydrogenase;-0	976319788;4	787201567;0	008041971;0	379699509;0	420559964;FALSE
PA14_41990;hypothetical protein;-1	78567487;1	129582732;0	008050142;0	379699509;0	420559964;FALSE
PA14_42950;Fha2;-1	121291901;3	76439141;0	008074557;0	379699509;0	420559964;FALSE
PA14_47190;cytochrome o ubiquinol oxidase subunit I;0	988355066;7	12432188;0	008830671;0	411933159;0	385173248;FALSE
PA14_60480;hypothetical protein;-0	874436731;8	778459137;0	009107677;0	421483069;0	375219866;FALSE
PA14_71100;hypothetical protein;-1	706372973;5	499453017;0	010229606;0	469675869;0	328201753;FALSE
PA14_11140;nonribosomal peptide synthetase;-0	794357288;7	084205854;0	010374121;0	472589822;0	325515636;FALSE
PA14_51380;quinolone signal response protein;-0	827325154;9	434714974;0	010757939;0	486275544;0	313117572;FALSE
PA14_55890;type II secretion system protein;-1	323416628;5	743036677;0	011107513;0	496580374;0	304010449;FALSE
PA14_20040;metalloprotease secretion protein;-1	465384813;5	729850924;0	011156239;0	496580374;0	304010449;FALSE
PA14_68330;arginine deiminase;-0	812967204;6	669695169;0	011564747;0	510863921;0	291694767;FALSE
PA14_43040;HsiB2;-1	29067045;4	554663351;0	011896291;0	521558461;0	282697004;FALSE
PA14_44311;hypothetical protein;0	802156869;9	052745421;0	012156976;0	529009912;0	27653619;FALSE
PA14_38640;CoA transferase subunit B;1	129755152;2	734127153;0	012442223;0	537032705;0	269999265;FALSE
PA14_47390;transmembrane sensor;-0	809464091;6	945895038;0	012568125;0	537032705;0	269999265;FALSE
PA14_15475;mercuric transport protein;0	928684858;4	373750112;0	012617644;0	537032705;0	269999265;FALSE
PA14_37780;hypothetical protein;-0	960971644;7	717450639;0	012891064;0	544694145;0	263847293;FALSE
PA14_30540;periplasmic aliphatic sulfonate-binding protein;-1	144625271;3	006136408;0	013026302;0	546448681;0	262450618;FALSE
PA14_02190;hypothetical protein;-0	914352726;4	507881331;0	013402496;0	552213896;0	257892669;FALSE
PA14_13780;respiratory nitrate reductase alpha subun;0	932128562;3	560569201;0	013508005;0	552213896;0	257892669;FALSE
PA14_44830;hypothetical protein;0	922211787;5	990937773;0	013528612;0	552213896;0	257892669;FALSE
PA14_09530;RND efflux membrane fusion protein;-1	360619674;9	669569012;0	013585764;0	552213896;0	257892669;FALSE
PA14_44820;transthyretin family protein;1	047609198;6	700433638;0	013637249;0	552213896;0	257892669;FALSE
PA14_34870;chitinase;-1	136557386;9	190473528;0	014585845;0	585521202;0	232457374;FALSE
PA14_02200;chemotaxis protein methyltransferase;-0	842157404;6	095247797;0	014660623;0	585521202;0	232457374;FALSE
PA14_47180;cytochrome o ubiquinol oxidase subunit III;0	954906102;4	480220455;0	015376949;0	609952309;0	21470412;FALSE
PA14_51040;oxidoreductase;0	841626785;5	219579452;0	015651241;0	611079622;0	213902199;FALSE
PA14_59560;transposase;-1	035873346;3	18639395;0	015693599;0	611079622;0	213902199;FALSE
PA14_63580;nitrate-inducible formate dehydrogenase subunit beta;0	800158756;5	125916697;0	015719764;0	611079622;0	213902199;FALSE
PA14_64890;branched chain amino acid ABC transporter permease;-0	871660771;4	057194363;0	016432954;0	63457322;0	19751826;FALSE
PA14_20010;heme uptake outer membrane receptor HasR;-1	085680653;8	506946811;0	016577222;0	63593279;0	196588781;FALSE
PA14_45010;hydroxypyruvate isomerase;1	056601967;2	555047813;0	016819251;0	641000325;0	19314175;FALSE
PA14_60630;hypothetical protein;0	867853925;4	595618932;0	018473497;0	692449766;0	159611727;FALSE
PA14_09500;outer membrane protein;-1	437957716;9	827420462;0	018477019;0	692449766;0	159611727;FALSE
PA14_42910;DotU2;-1	000296462;3	511660574;0	018525495;0	692449766;0	159611727;FALSE
PA14_63120;hypothetical protein;0	827102539;8	23967478;0	019058514;0	707835655;0	150067565;FALSE
PA14_39780;hypothetical protein;-1	48353496;5	195984573;0	019381396;0	715271642;0	145528993;FALSE
PA14_46520;hypothetical protein;-0	754685113;8	708817854;0	019723475;0	723318146;0	140670639;FALSE
PA14_73110;hypothetical protein;-0	812372424;6	731971156;0	019882092;0	724577972;0	139914873;FALSE
PA14_46510;hypothetical protein;-0	746341193;8	917459755;0	020524695;0	743350897;0	12880613;FALSE
PA14_00925;TssL1;0	980580425;5	242954679;0	020738914;0	746472891;0	12698596;FALSE
PA14_09520;RND efflux transporter;-1	284187924;10	71134154;0	021695804;0	776124122;0	110068818;FALSE
PA14_20150;NosL protein;1	395345321;1	04339522;0	022248487;0	790054393;0	102343008;FALSE
PA14_72370;hypothetical protein;1	208382247;8	226400756;0	022356195;0	790054393;0	102343008;FALSE
PA14_53250;chitin-binding protein CbpD;-0	867913143;9	423462426;0	022520869;0	791079427;0	10177991;FALSE
PA14_40310;acyl carrier protein;-0	936223409;10	25767896;0	022736497;0	793871327;0	100249883;FALSE
PA14_64880;branched chain amino acid ABC transporter permease;-0	83313942;4	47444865;0	025435088;0	882809523;0	054132991;FALSE
PA14_01490;hemolysin;-0	744504113;12	80933182;0	025911178;0	894012302;0	048656505;FALSE
PA14_66380;potassium/proton antiporter;0	797336494;7	619474205;0	026396265;0	900403062;0	045563037;FALSE
PA14_40050;hypothetical protein;-0	971667928;3	664584478;0	026405235;0	900403062;0	045563037;FALSE
PA14_56680;ferrous iron transport protein B;0	767836623;9	271924136;0	028562904;0	968315657;0	013983046;FALSE
PA14_55580;heme oxygenase;-0	732609068;5	647908473;0	028882259;0	973482378;0	011671906;FALSE
PA14_40260;hypothetical protein;-0	930861971;7	5223897;0	030065627;0	99999834;7	20759E-07;FALSE
PA14_18370;UDP-4-amino-4-deoxy-L-arabinose--oxoglutarate aminotransferase;0	762073309;7	461317702;0	030443849;0	99999834;7	20759E-07;FALSE
PA14_42320;type III export protein PscE;-1	855472532;3	260549151;0	030682481;0	99999834;7	20759E-07;FALSE
PA14_01440;hypothetical protein;0	857251829;5	715952476;0	032105882;0	99999834;7	20759E-07;FALSE
PA14_50140;flagellar MS-ring protein;0	703662015;8	057118708;0	032950026;0	99999834;7	20759E-07;FALSE
PA14_71740;pyruvate carboxylase subunit A;0	823304941;7	608691284;0	033407447;0	99999834;7	20759E-07;FALSE
PA14_55480;HxcX;1	655444027;0	81734211;0	033564166;0	99999834;7	20759E-07;FALSE
PA14_09440;phenazine biosynthesis protein PhzE;-0	933231018;5	743714922;0	034722791;0	99999834;7	20759E-07;FALSE
PA14_09490;phenazine-specific methyltransferase;-0	749704776;8	966125874;0	03528335;0	99999834;7	20759E-07;FALSE
PA14_71970;GDP-mannose pyrophosphorylase;-0	742608973;7	740187548;0	036394578;0	99999834;7	20759E-07;FALSE
PA14_61520;hypothetical protein;-1	21001072;1	611025206;0	036576421;0	99999834;7	20759E-07;FALSE
PA14_10970;flavodoxin reductase;0	982180668;3	149975179;0	037030172;0	99999834;7	20759E-07;FALSE
PA14_43070;Hcp2;-0	936370355;2	862852494;0	037408922;0	99999834;7	20759E-07;FALSE
PA14_20480;hypothetical protein;1	129194598;8	766160681;0	037459736;0	99999834;7	20759E-07;FALSE
PA14_18720;OmpA family membrane protein;-0	706253579;7	467519274;0	038377754;0	99999834;7	20759E-07;FALSE
PA14_58350;dipeptide ABC transporter substrate-binding protein DppA1;-0	709629155;7	935175081;0	039387441;0	99999834;7	20759E-07;FALSE
PA14_44840;hypothetical protein;0	960262267;4	5302283;0	039604622;0	99999834;7	20759E-07;FALSE
PA14_44800;transporter;0	762482155;4	660721505;0	03978059;0	99999834;7	20759E-07;FALSE
PA14_47070;hypothetical protein;1	043765056;2	096730342;0	040584999;0	99999834;7	20759E-07;FALSE
PA14_66850;TetR family transcriptional regulator;-0	743905666;6	702396392;0	041166376;0	99999834;7	20759E-07;FALSE
PA14_02250;two-component sensor;-0	697004686;7	880434637;0	04129716;0	99999834;7	20759E-07;FALSE
PA14_38880;hypothetical protein;-1	422913101;0	844631092;0	042304327;0	99999834;7	20759E-07;FALSE
PA14_34900;oxidoreductase;-0	729911733;5	626528067;0	04391916;0	99999834;7	20759E-07;FALSE
PA14_03240;secreted protein Hcp;-1	616663938;0	414713538;0	045066566;0	99999834;7	20759E-07;FALSE
PA14_05410;chemotaxis protein;-0	746555263;5	482501268;0	045393679;0	99999834;7	20759E-07;FALSE
PA14_42640;translocation protein in type III secretion;-1	326171178;4	64831297;0	045734663;0	99999834;7	20759E-07;FALSE
PA14_38950;hypothetical protein;-1	003253696;2	490399449;0	047169249;0	99999834;7	20759E-07;FALSE
PA14_71920;glycosyltransferase WbpY;-0	722980626;6	553789546;0	04734978;0	99999834;7	20759E-07;FALSE
PA14_49740;hypothetical protein;-0	731546834;6	635220367;0	050648724;0	99999834;7	20759E-07;FALSE
PA14_37770;hydrolase;-0	728837546;6	878682687;0	051362657;0	99999834;7	20759E-07;FALSE
PA14_05420;transcriptional regulator;-0	773339076;5	358633973;0	0517205;0	99999834;7	20759E-07;FALSE
PA14_23340;integration host factor subunit beta;0	865865923;9	53298065;0	052694141;0	99999834;7	20759E-07;FALSE
PA14_23090;keto-hydroxyglutarate-aldolase/keto-deoxy- phosphogluconate aldolase;0	777563739;5	069023749;0	053303493;0	99999834;7	20759E-07;FALSE
PA14_51390;3-oxoacyl-ACP synthase;-0	706833319;9	188692498;0	053674732;0	99999834;7	20759E-07;FALSE
PA14_65090;hypothetical protein;-0	705931314;8	586563847;0	054219009;0	99999834;7	20759E-07;FALSE
PA14_43920;branched chain amino acid transporter;0	724763587;8	669929658;0	054297895;0	99999834;7	20759E-07;FALSE
PA14_44350;cbb3-type cytochrome c oxidase subunit II;0	855279688;2	681552881;0	056276978;0	99999834;7	20759E-07;FALSE
PA14_10950;hypothetical protein;-0	795262574;3	996839074;0	056376162;0	99999834;7	20759E-07;FALSE
PA14_33570;hypothetical protein;-0	703565844;7	414492343;0	057067089;0	99999834;7	20759E-07;FALSE
PA14_38170;hypothetical protein;1	272638411;1	165899804;0	057342418;0	99999834;7	20759E-07;FALSE
PA14_65840;enoyl-CoA hydratase/isomerase;-0	935399616;2	728891431;0	057495756;0	99999834;7	20759E-07;FALSE
PA14_01250;sulfate transporter;0	852696953;6	042092515;0	057611037;0	99999834;7	20759E-07;FALSE
PA14_47380;heme utilization protein;-0	747094856;5	886739824;0	057655809;0	99999834;7	20759E-07;FALSE
PA14_19110;rhamnosyltransferase chain B;-0	678096093;10	19854621;0	057945326;0	99999834;7	20759E-07;FALSE
PA14_47160;cytochrome o ubiquinol oxidase subunit IV;0	800064497;3	873431541;0	058881518;0	99999834;7	20759E-07;FALSE
PA14_31990;cobalt/zinc/cadmium efflux RND transporter	membrane fusion protein	CzcB famil;0	821052425;3	285538777;0	061109468;0	99999834;7	20759E-07;FALSE
PA14_06670;heme d1 biosynthesis protein NirJ;0	964491562;2	37031565;0	061242055;0	99999834;7	20759E-07;FALSE
PA14_62690;hypothetical protein;0	897139821;9	744188273;0	061342752;0	99999834;7	20759E-07;FALSE
PA14_45020;oxidoreductase;0	770177155;4	833033977;0	061575885;0	99999834;7	20759E-07;FALSE
PA14_42250;type III secretion system protein;-1	268707677;5	139097284;0	061760171;0	99999834;7	20759E-07;FALSE
PA14_34930;phycobiliprotein;-0	924653146;2	476293426;0	061968477;0	99999834;7	20759E-07;FALSE
PA14_53630;hypothetical protein;0	810229814;3	291531592;0	062331214;0	99999834;7	20759E-07;FALSE
PA14_71720;pyruvate carboxylase subunit B;0	748021631;8	031736535;0	062467735;0	99999834;7	20759E-07;FALSE
PA14_55940;hypothetical protein;-1	423221103;11	35101374;0	06273524;0	99999834;7	20759E-07;FALSE
PA14_33820;penicillin acylase-related protein;-0	69852533;9	343768772;0	062823166;0	99999834;7	20759E-07;FALSE
PA14_25640;glycerol-3-phosphate acyltransferase PlsX;-0	704545188;6	781853979;0	062911722;0	99999834;7	20759E-07;FALSE
PA14_06430;hypothetical protein;-1	054321593;1	174824006;0	063117512;0	99999834;7	20759E-07;FALSE
PA14_01310;cytochrome C oxidase assembly protein;-0	80481165;3	536439801;0	063204156;0	99999834;7	20759E-07;FALSE
PA14_00940;TssK1;0	83257537;5	197919015;0	064325514;0	99999834;7	20759E-07;FALSE
PA14_18050;hypothetical protein;0	704135721;6	215487165;0	06468545;0	99999834;7	20759E-07;FALSE
PA14_00320;hypothetical protein;-0	709092769;6	249643227;0	065553596;0	99999834;7	20759E-07;FALSE
PA14_51360;anthranilate synthase component I;-0	714365395;9	810211618;0	06661903;0	99999834;7	20759E-07;FALSE
PA14_02560;triphosphoribosyl-dephospho-CoA synthase;1	11183211;1	25623051;0	068592879;0	99999834;7	20759E-07;FALSE
PA14_59570;transposase;1	414044039;0	524007229;0	068752053;0	99999834;7	20759E-07;FALSE
PA14_68940;hypothetical protein;-0	790060503;8	008767444;0	068998323;0	99999834;7	20759E-07;FALSE
PA14_31820;aminotransferase;0	727735825;5	884729526;0	069036614;0	99999834;7	20759E-07;FALSE
PA14_40230;secretion protein;-0	818001125;5	191795134;0	06964103;0	99999834;7	20759E-07;FALSE
PA14_38310;hypothetical protein;-0	782831098;3	122984435;0	070558792;0	99999834;7	20759E-07;FALSE
PA14_63420;hypothetical protein;-0	858905155;2	081312609;0	071359427;0	99999834;7	20759E-07;FALSE
PA14_44480;PemB;-0	676447715;7	6402216;0	072068621;0	99999834;7	20759E-07;FALSE
PA14_38210;hypothetical protein;-0	678815959;6	649401897;0	072387448;0	99999834;7	20759E-07;FALSE
PA14_37760;MFS transporter;-0	724525632;8	151627044;0	072423723;0	99999834;7	20759E-07;FALSE
PA14_26165;hypothetical protein;0	701479975;5	587355482;0	072872412;0	99999834;7	20759E-07;FALSE
PA14_06810;nitric-oxide reductase subunit C;1	055681641;1	555800129;0	072887146;0	99999834;7	20759E-07;FALSE
PA14_20420;phosphonate ABC transporter ATPase;0	930160072;1	476324137;0	073187968;0	99999834;7	20759E-07;FALSE
PA14_36320;hydrogen cyanide synthase HcnB;-0	735954407;8	55837849;0	073398978;0	99999834;7	20759E-07;FALSE
PA14_23000;ABC sugar transporter permease;0	782529597;3	665774227;0	073531343;0	99999834;7	20759E-07;FALSE
PA14_62990;heat shock protein GrpE;-0	726485021;6	866199417;0	073697112;0	99999834;7	20759E-07;FALSE
PA14_59470;hypothetical protein;-0	765440359;4	831149015;0	076002538;0	99999834;7	20759E-07;FALSE
PA14_43170;bile acid/Na+ symporter family transporter;-0	707400492;6	235550425;0	076287626;0	99999834;7	20759E-07;FALSE
PA14_12920;taurine ABC transporter periplasmic protein;-1	295314216;6	072605606;0	076424024;0	99999834;7	20759E-07;FALSE
PA14_53070;4-hydroxyphenylpyruvate dioxygenase;0	803862836;5	020504409;0	076980747;0	99999834;7	20759E-07;FALSE
PA14_28300;hypothetical protein;0	791837105;3	605035401;0	077206866;0	99999834;7	20759E-07;FALSE
PA14_53550;transcriptional regulator;0	707137589;6	073976732;0	077256991;0	99999834;7	20759E-07;FALSE
PA14_33840;transcriptional regulator;-0	669085096;7	63009448;0	077842704;0	99999834;7	20759E-07;FALSE
PA14_34940;hypothetical protein;-1	006070361;1	405022177;0	079363774;0	99999834;7	20759E-07;FALSE
PA14_41290;hypothetical protein;-0	927646492;2	427275502;0	080230894;0	99999834;7	20759E-07;FALSE
PA14_71900;hypothetical protein;0	769313268;7	989044774;0	080729868;0	99999834;7	20759E-07;FALSE
PA14_16880;ABC transporter permease;-0	7439744;4	257769157;0	081225515;0	99999834;7	20759E-07;FALSE
PA14_60830;multidrug efflux RND transporter MexD;1	273288501;5	301122975;0	081389558;0	99999834;7	20759E-07;FALSE
PA14_01030;Hcp1;0	977994995;7	15038212;0	081954779;0	99999834;7	20759E-07;FALSE
PA14_17120;phosphatidate cytidylyltransferase;-0	680925148;7	080026929;0	08280921;0	99999834;7	20759E-07;FALSE
PA14_20270;beta-ketoacyl reductase;-0	854764005;2	717695069;0	08281494;0	99999834;7	20759E-07;FALSE
PA14_22190;hypothetical protein;0	688731562;5	438607152;0	082951808;0	99999834;7	20759E-07;FALSE
PA14_36200;ABC transporter substrate-binding protein;-0	754101246;8	847671242;0	082983432;0	99999834;7	20759E-07;FALSE
PA14_57020;co-chaperonin GroES;-0	683066275;7	210574018;0	084119009;0	99999834;7	20759E-07;FALSE
PA14_51420;PqsB;-0	670224328;9	087195004;0	084710549;0	99999834;7	20759E-07;FALSE
PA14_12940;taurine ABC transporter ATP-binding protein;-1	39519655;5	546570219;0	086299665;0	99999834;7	20759E-07;FALSE
PA14_13010;hypothetical protein;-0	913238438;6	543797213;0	086332155;0	99999834;7	20759E-07;FALSE
PA14_43600;hypothetical protein;-0	722184494;4	163381159;0	086660628;0	99999834;7	20759E-07;FALSE
PA14_43030;HsiC2;-0	806329451;5	444930325;0	087268746;0	99999834;7	20759E-07;FALSE
PA14_42290;type III export protein PscH;-1	461893889;4	675684827;0	087952595;0	99999834;7	20759E-07;FALSE
PA14_44850;allantoicase;0	722520321;6	12688313;0	088266203;0	99999834;7	20759E-07;FALSE
PA14_00850;TagS1;0	790709746;3	803059451;0	088952044;0	99999834;7	20759E-07;FALSE
PA14_42890;Stp1;-0	76830792;3	564485544;0	089025868;0	99999834;7	20759E-07;FALSE
PA14_63160;PmrB: two-component regulator system signal sensor kinase PmrB;0	670938692;8	086749285;0	089707694;0	99999834;7	20759E-07;FALSE
PA14_10750;sugar efflux transporter;0	6978997;5	593542628;0	09019235;0	99999834;7	20759E-07;FALSE
PA14_16300;hypothetical protein;-0	825147158;3	0726673;0	090793687;0	99999834;7	20759E-07;FALSE
PA14_60700;cytochrome c551 peroxidase;0	852221131;1	992670802;0	0918425;0	99999834;7	20759E-07;FALSE
PA14_72040;acyltransferase;-0	719950099;5	784985557;0	092947724;0	99999834;7	20759E-07;FALSE
PA14_36620;hypothetical protein;-0	913609851;2	186966798;0	094074882;0	99999834;7	20759E-07;FALSE
PA14_42300;type III export protein PscG;-1	697133316;4	579399127;0	095082812;0	99999834;7	20759E-07;FALSE
PA14_37420;transmembrane sensor protein;-1	006970798;4	945005106;0	095115266;0	99999834;7	20759E-07;FALSE
PA14_18760;RND efflux membrane fusion protein;0	848907057;2	196721514;0	096408575;0	99999834;7	20759E-07;FALSE
PA14_12970;taurine dioxygenase;-1	136676338;5	673441842;0	097416375;0	99999834;7	20759E-07;FALSE
PA14_48000;dihydrodipicolinate synthetase;0	791393994;2	438853935;0	098173641;0	99999834;7	20759E-07;FALSE
PA14_49200;PhoP/Q and low Mg2+ inducible outer membrane prote;-0	664941699;9	966676708;0	098450912;0	99999834;7	20759E-07;FALSE
PA14_46320;pyruvate carboxylase;0	658954377;5	881840228;0	098834817;0	99999834;7	20759E-07;FALSE
PA14_31360;hypothetical protein;-0	686636447;5	785969316;0	100170719;0	99999834;7	20759E-07;FALSE
PA14_42580;translocation protein in type III secretion;-1	804689068;4	682116168;0	100273311;0	99999834;7	20759E-07;FALSE
PA14_49620;phosphoserine phosphatase;0	978725705;1	539181241;0	100791113;0	99999834;7	20759E-07;FALSE
PA14_42660;translocation protein in type III secretion;-1	313848575;5	090504457;0	101131278;0	99999834;7	20759E-07;FALSE
PA14_12960;taurine ABC transporter permease;-1	152277976;4	966877256;0	101553731;0	99999834;7	20759E-07;FALSE
PA14_42970;Sfa2;-0	858027382;4	380787782;0	101611886;0	99999834;7	20759E-07;FALSE
PA14_47400;RNA polymerase ECF-subfamily sigma-70 factor;-0	672049257;7	713892369;0	101979243;0	99999834;7	20759E-07;FALSE
PA14_22340;hypothetical protein;0	756466865;6	755874227;0	102194453;0	99999834;7	20759E-07;FALSE
PA14_53380;glycosyl transferase family protein;-0	89601721;1	114961581;0	103645464;0	99999834;7	20759E-07;FALSE
PA14_03710;hypothetical protein;-0	895249285;7	965958589;0	10466546;0	99999834;7	20759E-07;FALSE
PA14_26230;histidine transport system permease;1	089446394;1	30423135;0	105109719;0	99999834;7	20759E-07;FALSE
PA14_18350;bifunctional UDP-glucuronic acid decarboxylase/UDP-4-amino-4-deoxy-L-arabinose formyltransferase;0	659043819;8	041044033;0	107334032;0	99999834;7	20759E-07;FALSE
PA14_46800;hypothetical protein;0	766538095;2	333055892;0	109075462;0	99999834;7	20759E-07;FALSE
PA14_64860;ABC transporter ATP-binding protein;-0	70301811;4	471575367;0	109334518;0	99999834;7	20759E-07;FALSE
PA14_49530;hypothetical protein;-0	706638371;3	348082103;0	109621303;0	99999834;7	20759E-07;FALSE
PA14_06830;nitric-oxide reductase subunit B;0	67903939;4	63938296;0	110175662;0	99999834;7	20759E-07;FALSE
PA14_64650;urease accessory protein UreE;0	725590358;3	354974028;0	111076551;0	99999834;7	20759E-07;FALSE
PA14_02490;hypothetical protein;-0	937355441;2	445044685;0	111378681;0	99999834;7	20759E-07;FALSE
PA14_35010;hypothetical protein;0	869838295;1	793359912;0	112810618;0	99999834;7	20759E-07;FALSE
PA14_49990;hypothetical protein;0	667730122;9	369771199;0	114229915;0	99999834;7	20759E-07;FALSE
PA14_13490;hypothetical protein;-0	692681859;5	495183313;0	114693926;0	99999834;7	20759E-07;FALSE
PA14_19560;alkanesulfonate monooxygenase;-1	302670252;4	47797366;0	11550077;0	99999834;7	20759E-07;FALSE
PA14_42260;PscK type III export protein;-1	441863512;4	327168848;0	117724441;0	99999834;7	20759E-07;FALSE
PA14_03700;sulfate-binding protein;-0	72570583;8	380833367;0	118017301;0	99999834;7	20759E-07;FALSE
PA14_31420;hypothetical protein;0	63925198;7	664907953;0	118137223;0	99999834;7	20759E-07;FALSE
PA14_15920;major facilitator transporter;-0	654117274;6	772932614;0	118803411;0	99999834;7	20759E-07;FALSE
PA14_12640;hypothetical protein;-0	761033226;2	855370323;0	12040146;0	99999834;7	20759E-07;FALSE
PA14_19580;aliphatic sulfonates transport ATP-binding subunit;-1	302899148;4	002858687;0	120898013;0	99999834;7	20759E-07;FALSE
PA14_71930;glycosyltransferase WbpX;-0	654330877;6	565148109;0	121378021;0	99999834;7	20759E-07;FALSE
PA14_21610;pyrophosphate-specific outer membrane porin OprO precursor;0	709012033;5	20050664;0	121667575;0	99999834;7	20759E-07;FALSE
PA14_38930;transcriptional regulator;-0	708721316;3	932822071;0	12168394;0	99999834;7	20759E-07;FALSE
PA14_34770;ABC transporter substrate-binding protein;-1	138257779;3	456069409;0	122164491;0	99999834;7	20759E-07;FALSE
PA14_70010;hypothetical protein;0	686847695;4	78882169;0	12248609;0	99999834;7	20759E-07;FALSE
PA14_31230;hypothetical protein;0	777700766;2	607942693;0	122749618;0	99999834;7	20759E-07;FALSE
PA14_16890;auxiliary component of ABC transporter;-0	643392941;5	959183585;0	124192826;0	99999834;7	20759E-07;FALSE
PA14_20280;hypothetical protein;-0	653704617;6	93666415;0	126287634;0	99999834;7	20759E-07;FALSE
PA14_06660;uroporphyrin-III c-methyltransferase;0	986720532;1	290834937;0	126461782;0	99999834;7	20759E-07;FALSE
PA14_19590;molybdopterin-binding protein;-1	350385734;5	965102126;0	126601796;0	99999834;7	20759E-07;FALSE
PA14_00310;peptidyl-prolyl isomerase;-0	65607686;7	021983687;0	127905975;0	99999834;7	20759E-07;FALSE
PA14_01100;ClpV1;0	681175037;6	268168964;0	128434702;0	99999834;7	20759E-07;FALSE
PA14_01430;short chain dehydrogenase;0	653895649;5	351221652;0	12851855;0	99999834;7	20759E-07;FALSE
PA14_42490;transcriptional regulator protein PcrR;-1	021103654;3	575021775;0	129695353;0	99999834;7	20759E-07;FALSE
PA14_05700;cytosine permease;-0	65787415;5	583703739;0	129774025;0	99999834;7	20759E-07;FALSE
PA14_00690;hypothetical protein;-0	741222523;2	970573232;0	129962251;0	99999834;7	20759E-07;FALSE
PA14_42340;type III export protein PscD;-1	360276904;6	273623363;0	130300284;0	99999834;7	20759E-07;FALSE
PA14_72020;hypothetical protein;-0	65134303;6	6235355;0	133990011;0	99999834;7	20759E-07;FALSE
PA14_34700;beta lactamase;0	759975769;2	777127007;0	134281304;0	99999834;7	20759E-07;FALSE
PA14_72200;peptide chain release factor-like protein;0	681052906;3	722774507;0	134690272;0	99999834;7	20759E-07;FALSE
PA14_01010;HsiB1;0	843991178;5	192354885;0	134802013;0	99999834;7	20759E-07;FALSE
PA14_59430;hypothetical protein;-0	700954691;2	685761855;0	135584756;0	99999834;7	20759E-07;FALSE
PA14_48970;helix destabilizing protein of bacteriophage Pf1;1	360297464;0	533172381;0	135745564;0	99999834;7	20759E-07;FALSE
PA14_61330;magnesium transporter	MgtC family;-0	731620377;2	479941035;0	135969792;0	99999834;7	20759E-07;FALSE
PA14_48750;hypothetical protein;0	680680486;4	132454476;0	138404828;0	99999834;7	20759E-07;FALSE
PA14_39320;membrane protein component of ABC ribose transporter;-0	679655093;4	414718663;0	138744003;0	99999834;7	20759E-07;FALSE
PA14_26640;long-chain-acyl-CoA synthetase;-0	655324838;5	381523342;0	139173021;0	99999834;7	20759E-07;FALSE
PA14_33540;ABC transporter permease;-0	638707016;7	181029017;0	139658315;0	99999834;7	20759E-07;FALSE
PA14_51410;PqsC;-0	648656285;8	535264433;0	140374102;0	99999834;7	20759E-07;FALSE
PA14_10300;efflux protein;-0	685183714;3	301253994;0	141864269;0	99999834;7	20759E-07;FALSE
PA14_00420;histidine phosphotransfer domain-containing protein;-0	783862902;1	966849543;0	143764943;0	99999834;7	20759E-07;FALSE
PA14_10530;GntR family transcriptional regulator;-1	107397972;7	493525956;0	144172667;0	99999834;7	20759E-07;FALSE
PA14_43090;Tap;0	973005765;0	563914916;0	144416887;0	99999834;7	20759E-07;FALSE
PA14_55320;hypothetical protein;0	728865361;2	707162863;0	144713716;0	99999834;7	20759E-07;FALSE
PA14_37530;hydrolase;-0	988089771;4	877647688;0	145311234;0	99999834;7	20759E-07;FALSE
PA14_02510;transport protein ExbD;-0	79925663;4	386696222;0	145359081;0	99999834;7	20759E-07;FALSE
PA14_33830;hypothetical protein;-0	625815766;9	781166143;0	145727139;0	99999834;7	20759E-07;FALSE
PA14_42310;type III export protein PscF;-1	685661744;3	695427215;0	145929683;0	99999834;7	20759E-07;FALSE
PA14_69810;nitrogen regulatory protein P-II 2;0	634646631;9	570415217;0	147014732;0	99999834;7	20759E-07;FALSE
PA14_29110;cysteine synthase A;0	634427627;8	162236083;0	147415263;0	99999834;7	20759E-07;FALSE
PA14_39970;phenazine biosynthesis protein;-0	754519544;9	081893595;0	150376313;0	99999834;7	20759E-07;FALSE
PA14_42000;hypothetical protein;-0	925831327;0	953902218;0	152021258;0	99999834;7	20759E-07;FALSE
PA14_55300;hypothetical protein;-0	887538423;0	824428923;0	152115555;0	99999834;7	20759E-07;FALSE
PA14_71150;hypothetical protein;0	881549898;1	214018293;0	152431403;0	99999834;7	20759E-07;FALSE
PA14_28360;hypothetical protein;-0	640072288;8	655087943;0	153574951;0	99999834;7	20759E-07;FALSE
PA14_32780;hypothetical protein;-0	629007009;6	041669772;0	15388625;0	99999834;7	20759E-07;FALSE
PA14_37990;RNA polymerase sigma factor;-0	865549873;3	778405274;0	15414307;0	99999834;7	20759E-07;FALSE
PA14_48980;hypothetical protein;-0	755543071;2	065076855;0	154221456;0	99999834;7	20759E-07;FALSE
PA14_58950;hypothetical protein;0	707732293;2	395571115;0	154881273;0	99999834;7	20759E-07;FALSE
PA14_22890;glyceraldehyde-3-phosphate dehydrogenase;0	704549902;5	631028966;0	154904921;0	99999834;7	20759E-07;FALSE
PA14_47840;hypothetical protein;0	811568736;1	763779216;0	155702281;0	99999834;7	20759E-07;FALSE
PA14_02420;hypothetical protein;-0	997531655;1	028268782;0	156122519;0	99999834;7	20759E-07;FALSE
PA14_40660;hypothetical protein;0	736145063;1	924631125;0	156169322;0	99999834;7	20759E-07;FALSE
PA14_34460;hypothetical protein;-0	643279361;4	830777211;0	156636891;0	99999834;7	20759E-07;FALSE
PA14_05400;methylesterase;-0	632526157;7	081870917;0	158556967;0	99999834;7	20759E-07;FALSE
PA14_64290;ABC transporter permease;0	97379031;0	861708199;0	158573573;0	99999834;7	20759E-07;FALSE
PA14_34170;hypothetical protein;-0	633556154;6	124545397;0	158691649;0	99999834;7	20759E-07;FALSE
PA14_18360;glycosyl transferase family protein;0	624029422;7	081276158;0	158985178;0	99999834;7	20759E-07;FALSE
PA14_13770;nitrite extrusion protein 2;0	718708136;1	833179185;0	159652242;0	99999834;7	20759E-07;FALSE
PA14_42600;translocation protein in type III secretion;-1	74210321;5	138130353;0	159664517;0	99999834;7	20759E-07;FALSE
PA14_50280;hypothetical protein;-0	700909865;7	42011442;0	159912311;0	99999834;7	20759E-07;FALSE
PA14_63130;hypothetical protein;0	63497391;7	975427175;0	159958986;0	99999834;7	20759E-07;FALSE
PA14_32220;muconate cycloisomerase I;0	708965377;2	597026824;0	160776853;0	99999834;7	20759E-07;FALSE
PA14_20370;carbon-phosphorus lyase complex subunit;-1	16587932;0	723223348;0	161286198;0	99999834;7	20759E-07;FALSE
PA14_67140;hypothetical protein;0	71296967;1	412221795;0	161651436;0	99999834;7	20759E-07;FALSE
PA14_19530;NAD(P)H-dependent FMN reductase;-0	843495276;5	917643788;0	163487888;0	99999834;7	20759E-07;FALSE
PA14_05530;RND multidrug efflux membrane fusion protein MexA;-0	614700289;7	920521517;0	165344452;0	99999834;7	20759E-07;FALSE
PA14_20000;transmembrane sensor;-0	701352985;6	332460507;0	165813628;0	99999834;7	20759E-07;FALSE
PA14_29330;hypothetical protein;-0	615203409;7	724780824;0	165881705;0	99999834;7	20759E-07;FALSE
PA14_61000;hypothetical protein;0	669812331;3	125842962;0	166876898;0	99999834;7	20759E-07;FALSE
PA14_39560;chemotaxis transducer;0	621761212;8	699157378;0	167484423;0	99999834;7	20759E-07;FALSE
PA14_42510;hypothetical protein;-1	481401953;3	084347579;0	167756282;0	99999834;7	20759E-07;FALSE
PA14_72030;hypothetical protein;-0	633972506;5	364155291;0	167817606;0	99999834;7	20759E-07;FALSE
PA14_64550;hypothetical protein;0	728840083;1	785850571;0	16912403;0	99999834;7	20759E-07;FALSE
PA14_31090;hypothetical protein;1	538979636;0	280827433;0	169541979;0	99999834;7	20759E-07;FALSE
PA14_44880;hypothetical protein;0	650232148;6	237975828;0	1698852;0	99999834;7	20759E-07;FALSE
PA14_00990;TssA1;0	615111557;8	080173114;0	170194619;0	99999834;7	20759E-07;FALSE
PA14_42520;hypothetical protein;-1	8568931;3	70531704;0	171188544;0	99999834;7	20759E-07;FALSE
PA14_34920;ferredoxin;-0	688308624;2	852534312;0	173295078;0	99999834;7	20759E-07;FALSE
PA14_65920;hypothetical protein;-0	647126626;3	561335923;0	173305371;0	99999834;7	20759E-07;FALSE
PA14_42390;transcriptional regulator ExsA;-0	767332451;8	728881311;0	173630928;0	99999834;7	20759E-07;FALSE
PA14_55520;HxcU;0	691807594;2	014630881;0	173980183;0	99999834;7	20759E-07;FALSE
PA14_19520;ABC transporter ATP-binding protein;-0	790210137;2	773866933;0	174416745;0	99999834;7	20759E-07;FALSE
PA14_05380;methyltransferase PilK;-0	622302927;7	308238185;0	174419591;0	99999834;7	20759E-07;FALSE
PA14_30930;TrbC-like protein;0	868619765;0	566348951;0	175064244;0	99999834;7	20759E-07;FALSE
PA14_42270;pscJ type III export protein;-1	049832295;6	081502926;0	176949154;0	99999834;7	20759E-07;FALSE
PA14_54040;amino acid permease;0	613049386;6	667644132;0	177697188;0	99999834;7	20759E-07;FALSE
PA14_01040;TagJ1;0	666277104;4	852216622;0	177885073;0	99999834;7	20759E-07;FALSE
PA14_42610;type III secretion system protein;-1	723322151;5	088770424;0	178125904;0	99999834;7	20759E-07;FALSE
PA14_01270;hypothetical protein;0	656926693;6	100195388;0	179235407;0	99999834;7	20759E-07;FALSE
PA14_36220;amino acid permease;-0	643508514;4	153660055;0	179248949;0	99999834;7	20759E-07;FALSE
PA14_37550;ring-hydroxylating dioxygenase small subunit;-1	003512313;4	089431167;0	179753966;0	99999834;7	20759E-07;FALSE
PA14_10540;iron-sulfur cluster-binding protein;-1	260995054;6	913387714;0	180523344;0	99999834;7	20759E-07;FALSE
PA14_37745;carbamoyl transferase;-0	637315035;9	174127974;0	180615238;0	99999834;7	20759E-07;FALSE
PA14_50200;two-component sensor;0	611241985;8	020839127;0	180723813;0	99999834;7	20759E-07;FALSE
PA14_06540;biotin synthesis protein BioC;-0	630204319;5	077680455;0	180812602;0	99999834;7	20759E-07;FALSE
PA14_01020;HsiC1;0	760118836;6	523107928;0	181176346;0	99999834;7	20759E-07;FALSE
PA14_39945;phenazine biosynthesis protein PhzC;-0	689147266;6	953994511;0	18277914;0	99999834;7	20759E-07;FALSE
PA14_40250;outer membrane protein;-0	617703362;6	352079369;0	183486793;0	99999834;7	20759E-07;FALSE
PA14_29340;hypothetical protein;0	700147501;2	126629068;0	183606378;0	99999834;7	20759E-07;FALSE
PA14_49480;hypothetical protein;-0	676319219;8	144169192;0	183689698;0	99999834;7	20759E-07;FALSE
PA14_72690;glutamine synthetase;-0	643653019;3	779394004;0	183982945;0	99999834;7	20759E-07;FALSE
PA14_42360;type III export apparatus protein;-1	395080987;5	364383405;0	184412838;0	99999834;7	20759E-07;FALSE
PA14_01360;hypothetical protein;-0	633293813;4	099741932;0	185534383;0	99999834;7	20759E-07;FALSE
PA14_37470;flavin-dependent oxidoreductase;-1	029318793;5	132229007;0	185903409;0	99999834;7	20759E-07;FALSE
PA14_39580;ribosomal protein alanine acetyltransferase;-0	632145506;4	131758079;0	186243415;0	99999834;7	20759E-07;FALSE
PA14_51350;anthranilate synthase component II;-0	61399617;9	206345983;0	187518334;0	99999834;7	20759E-07;FALSE
PA14_34740;hypothetical protein;-0	689510349;3	114706904;0	187988855;0	99999834;7	20759E-07;FALSE
PA14_28370;hypothetical protein;-0	613643603;6	491687675;0	188150594;0	99999834;7	20759E-07;FALSE
PA14_43840;hypothetical protein;-0	620103816;7	321524667;0	188343286;0	99999834;7	20759E-07;FALSE
PA14_55790;hypothetical protein;-0	632649953;6	16456146;0	188628259;0	99999834;7	20759E-07;FALSE
PA14_23010;ABC transporter ATP-binding protein;0	6230113;4	568576252;0	189342208;0	99999834;7	20759E-07;FALSE
PA14_27100;lactonizing lipase;-0	621536919;5	131926839;0	189619802;0	99999834;7	20759E-07;FALSE
PA14_10500;cbb3-type cytochrome c oxidase subunit I;-0	779721223;5	527146057;0	190130208;0	99999834;7	20759E-07;FALSE
PA14_64310;ABC transporter ATP-binding protein;0	663940898;2	917294861;0	190209264;0	99999834;7	20759E-07;FALSE
PA14_36560;hypothetical protein;0	725456674;9	001013807;0	190332455;0	99999834;7	20759E-07;FALSE
PA14_42400;exoenzyme S synthesis protein B;-0	837691592;8	956653664;0	190736904;0	99999834;7	20759E-07;FALSE
PA14_50290;flagellin type B;-0	617163919;10	6808577;0	191156778;0	99999834;7	20759E-07;FALSE
PA14_41490;hypothetical protein;0	658857272;2	63370108;0	191681189;0	99999834;7	20759E-07;FALSE
PA14_52130;hypothetical protein;-0	613558821;9	897677583;0	192024703;0	99999834;7	20759E-07;FALSE
PA14_02610;phosphoribosyl-dephospho-CoA transferase;0	673590629;2	457571761;0	192666624;0	99999834;7	20759E-07;FALSE
PA14_52920;transcriptional regulator;0	624847644;4	820367992;0	193342135;0	99999834;7	20759E-07;FALSE
PA14_10550;sulfite or nitrite reductas;-1	398924921;7	935355239;0	194079496;0	99999834;7	20759E-07;FALSE
PA14_54730;hypothetical protein;-0	717171079;1	802235914;0	195399194;0	99999834;7	20759E-07;FALSE
PA14_19540;hypothetical protein;-0	691622701;5	456072787;0	196215456;0	99999834;7	20759E-07;FALSE
PA14_59850;hypothetical protein;0	766329033;1	297453791;0	196268153;0	99999834;7	20759E-07;FALSE
PA14_06570;dithiobiotin synthetase;-0	614889959;4	89303288;0	196271452;0	99999834;7	20759E-07;FALSE
PA14_51430;PqsA;-0	60940555;10	2834516;0	196700917;0	99999834;7	20759E-07;FALSE
PA14_30500;acyl-CoA dehydrogenase;-0	617819903;4	575390844;0	197072833;0	99999834;7	20759E-07;FALSE
PA14_56750;hypothetical protein;0	652046921;2	441145586;0	197282405;0	99999834;7	20759E-07;FALSE
PA14_60810;transcriptional regulator NfxB;-0	637462927;2	825376524;0	199176115;0	99999834;7	20759E-07;FALSE
PA14_42350;Type III secretion outer membrane protein PscC precursor;-1	15134709;7	354074107;0	199802529;0	99999834;7	20759E-07;FALSE
PA14_00960;TssJ1;0	702503265;4	144799727;0	199831956;0	99999834;7	20759E-07;FALSE
PA14_00900;TagF1;0	626649682;3	982940276;0	200413849;0	99999834;7	20759E-07;FALSE
PA14_37980;Fe2+-dicitrate sensor	membrane protein;-0	667115089;3	731939822;0	200616129;0	99999834;7	20759E-07;FALSE
PA14_20390;hypothetical protein;-0	658147685;1	845614797;0	201376199;0	99999834;7	20759E-07;FALSE
PA14_51160;hypothetical protein;-0	631066289;3	383236439;0	20209519;0	99999834;7	20759E-07;FALSE
PA14_27830;hypothetical protein;0	620072264;3	740933983;0	202451599;0	99999834;7	20759E-07;FALSE
PA14_19720;hypothetical protein;-0	627862621;3	317201141;0	203313036;0	99999834;7	20759E-07;FALSE
PA14_09550;hypothetical protein;-0	607803607;6	253764285;0	204641323;0	99999834;7	20759E-07;FALSE
PA14_18340;hypothetical protein;0	605985475;6	053100697;0	20494826;0	99999834;7	20759E-07;FALSE
PA14_20250;hypothetical protein;0	750776666;3	337249601;0	206168917;0	99999834;7	20759E-07;FALSE
PA14_14060;AMP-binding protein;0	603693207;6	352165992;0	209478929;0	99999834;7	20759E-07;FALSE
PA14_60140;xerD-like integrase;-0	608831187;4	918702682;0	21129819;0	99999834;7	20759E-07;FALSE
PA14_21620;phosphate-specific outer membrane porin OprP precursor;-0	630214263;2	763215662;0	211889292;0	99999834;7	20759E-07;FALSE
PA14_37850;ABC transporter permease	SppC;0	618864061;3	932291397;0	212196567;0	99999834;7	20759E-07;FALSE
PA14_02220;chemotaxis transducer;-0	598628363;8	275382424;0	212210523;0	99999834;7	20759E-07;FALSE
PA14_03400;hypothetical protein;0	718683667;1	266520378;0	212224298;0	99999834;7	20759E-07;FALSE
PA14_51940;hypothetical protein;-0	603588064;4	886844291;0	213143425;0	99999834;7	20759E-07;FALSE
PA14_68090;ABC transporter permease;-0	602062994;6	039116596;0	213281886;0	99999834;7	20759E-07;FALSE
PA14_11810;aldehyde dehydrogenase;-0	608856119;4	548951881;0	213308527;0	99999834;7	20759E-07;FALSE
PA14_59860;type III effector Hop protein;0	968751661;0	655689218;0	21396874;0	99999834;7	20759E-07;FALSE
PA14_72660;hypothetical protein;-0	622974658;2	880932674;0	214104866;0	99999834;7	20759E-07;FALSE
PA14_49870;peptide deformylase;0	597369421;7	802266016;0	214719754;0	99999834;7	20759E-07;FALSE
PA14_46680;transporter;0	599763072;6	336410604;0	215380191;0	99999834;7	20759E-07;FALSE
PA14_01060;TssE1;0	622605822;3	145630575;0	217164977;0	99999834;7	20759E-07;FALSE
PA14_72210;hypothetical protein;0	60084278;5	683695828;0	217619108;0	99999834;7	20759E-07;FALSE
PA14_10560;hypothetical protein;-1	459861252;6	271168847;0	217969791;0	99999834;7	20759E-07;FALSE
PA14_01170;hypothetical protein;0	61083511;3	765219598;0	218758395;0	99999834;7	20759E-07;FALSE
PA14_50130;flagellar motor switch protein G;0	595556763;7	849583037;0	218808999;0	99999834;7	20759E-07;FALSE
PA14_42630;translocation protein in type III secretion;-1	048206121;3	950896023;0	221246132;0	99999834;7	20759E-07;FALSE
PA14_70490;lipoprotein;-0	595031089;7	724228538;0	221687735;0	99999834;7	20759E-07;FALSE
PA14_19500;hypothetical protein;-0	846671973;5	00349138;0	223079593;0	99999834;7	20759E-07;FALSE
PA14_37430;RNA polymerase sigma factor;-0	784444703;3	336870769;0	223578623;0	99999834;7	20759E-07;FALSE
PA14_63080;L-lactate permease;0	604707919;4	577072288;0	223769879;0	99999834;7	20759E-07;FALSE
PA14_61920;hypothetical protein;-0	600816599;4	169912714;0	223838057;0	99999834;7	20759E-07;FALSE
PA14_23450;NAD dependent epimerase/dehydratase;-0	600264181;7	916719609;0	226022167;0	99999834;7	20759E-07;FALSE
PA14_42380;hypothetical protein;-0	967263166;9	025981934;0	226049333;0	99999834;7	20759E-07;FALSE
PA14_13470;AraC family transcriptional regulator;-0	593007625;6	799232261;0	228745659;0	99999834;7	20759E-07;FALSE
PA14_37560;asparagine synthetase	glutamine-hydrolysing;-0	984293639;6	638715103;0	229146729;0	99999834;7	20759E-07;FALSE
PA14_10640;hypothetical protein;0	659324338;1	699342653;0	229280973;0	99999834;7	20759E-07;FALSE
PA14_42620;type III secretion system protein;-1	432731961;4	45274074;0	229462277;0	99999834;7	20759E-07;FALSE
PA14_01070;TssF1;0	625675511;5	038782139;0	230132213;0	99999834;7	20759E-07;FALSE
PA14_02910;IclR family transcriptional regulator;-0	593083287;6	546969467;0	230437728;0	99999834;7	20759E-07;FALSE
PA14_68340;ornithine carbamoyltransferase;-0	595092431;6	433730108;0	230891497;0	99999834;7	20759E-07;FALSE
PA14_00580;lipoprotein;-0	628792927;3	072072424;0	231141353;0	99999834;7	20759E-07;FALSE
PA14_71360;hypothetical protein;-0	696326809;1	407320207;0	231823586;0	99999834;7	20759E-07;FALSE
PA14_63150;two-component response regulator;0	592590413;7	625055838;0	232404941;0	99999834;7	20759E-07;FALSE
PA14_59520;hypothetical protein;-0	669927056;1	390116663;0	232676233;0	99999834;7	20759E-07;FALSE
PA14_58490;dipeptide ABC transporter ATP-binding protein DppF;-0	591684294;6	025616485;0	233191595;0	99999834;7	20759E-07;FALSE
PA14_45050;pyruvate kinase;0	595205604;4	023735415;0	234169758;0	99999834;7	20759E-07;FALSE
PA14_00970;hypothetical protein;0	595539869;4	385444882;0	23436935;0	99999834;7	20759E-07;FALSE
PA14_34350;xylulose kinase;-0	643093578;1	657006058;0	235864834;0	99999834;7	20759E-07;FALSE
PA14_37460;permease;-0	950018388;5	170682038;0	236230248;0	99999834;7	20759E-07;FALSE
PA14_47140;TonB-dependent receptor;0	592075839;4	732832088;0	237220854;0	99999834;7	20759E-07;FALSE
PA14_01110;VgrG1a;0	596003266;5	659984838;0	237415455;0	99999834;7	20759E-07;FALSE
PA14_14330;chaperone;-1	415081725;5	686719854;0	237586473;0	99999834;7	20759E-07;FALSE
PA14_13970;hypothetical protein;0	59184105;4	466460451;0	239446005;0	99999834;7	20759E-07;FALSE
PA14_27370;ATP-dependent RNA helicase;0	589905103;7	191074154;0	240112564;0	99999834;7	20759E-07;FALSE
PA14_22990;ABC sugar transporter permease;0	595887322;4	193140818;0	24050047;0	99999834;7	20759E-07;FALSE
PA14_38660;CoA transferase	subunit A;0	589473194;2	691215725;0	245891463;0	99999834;7	20759E-07;FALSE
PA14_17850;enoyl-CoA hydratase;-0	726386181;0	778258849;0	246156088;0	99999834;7	20759E-07;FALSE
PA14_36150;hypothetical protein;-0	719647643;1	232002402;0	246917131;0	99999834;7	20759E-07;FALSE
PA14_67440;N-formimino-L-glutamate deiminase;-0	58551625;3	659995041;0	248662084;0	99999834;7	20759E-07;FALSE
PA14_39330;ribose transporter;-0	585569198;5	266334176;0	249261067;0	99999834;7	20759E-07;FALSE
PA14_33170;transcriptional regulator;0	585180512;6	258012318;0	249344738;0	99999834;7	20759E-07;FALSE
PA14_42410;hypothetical protein;-0	680267089;6	744701252;0	249509137;0	99999834;7	20759E-07;FALSE
PA14_59510;hypothetical protein;-0	627854511;2	144554043;0	250258729;0	99999834;7	20759E-07;FALSE
PA14_64050;two-component response regulator;-0	584335553;9	420590971;0	25123846;0	99999834;7	20759E-07;FALSE
PA14_20350;transcriptional regulator;-0	655759903;1	294433454;0	253149612;0	99999834;7	20759E-07;FALSE
PA14_34490;hypothetical protein;-0	58260935;4	408308019;0	253250276;0	99999834;7	20759E-07;FALSE
PA14_50160;flagellar hook-basal body protein FliE;0	58287454;5	026912771;0	253291971;0	99999834;7	20759E-07;FALSE
PA14_72350;hypothetical protein;-0	581837771;3	628768092;0	254190267;0	99999834;7	20759E-07;FALSE
PA14_13600;ABC transporter substrate-binding protein;-0	581581834;5	042523162;0	254970668;0	99999834;7	20759E-07;FALSE
PA14_04710;hypothetical protein;-0	582362249;5	731018046;0	255238142;0	99999834;7	20759E-07;FALSE
PA14_20230;regulatory protein NosR;0	58676843;2	91439536;0	255408462;0	99999834;7	20759E-07;FALSE
PA14_13590;ABC transporter permease;-0	580823276;4	093424386;0	256152439;0	99999834;7	20759E-07;FALSE
PA14_13290;protease;0	579787475;3	342697191;0	257184507;0	99999834;7	20759E-07;FALSE
PA14_42460;regulatory protein PcrH;-1	346211888;6	155326044;0	25950599;0	99999834;7	20759E-07;FALSE
PA14_40690;hypothetical protein;0	581084934;7	45898296;0	261388601;0	99999834;7	20759E-07;FALSE
PA14_23030;glucose/carbohydrate outer membrane porin OprB precursor;0	578835759;6	015601098;0	262655496;0	99999834;7	20759E-07;FALSE
PA14_33970;hypothetical protein;-0	576837688;5	183563779;0	263178835;0	99999834;7	20759E-07;FALSE
PA14_28250;secreted acid phosphatase;-0	576988825;7	074371856;0	263498757;0	99999834;7	20759E-07;FALSE
PA14_03650;sulfate transport protein CysA;-0	580090307;7	339516568;0	263928343;0	99999834;7	20759E-07;FALSE
PA14_09710;aldehyde dehydrogenase;-0	573767621;3	611547699;0	264998396;0	99999834;7	20759E-07;FALSE
PA14_18820;hypothetical protein;-0	699579932;1	114214186;0	265596685;0	99999834;7	20759E-07;FALSE
PA14_39960;phenazine biosynthesis protein;-0	592904242;9	025900464;0	265812079;0	99999834;7	20759E-07;FALSE
PA14_49040;hypothetical protein;-0	576863312;5	071327392;0	266039167;0	99999834;7	20759E-07;FALSE
PA14_00890;PppA;0	59046633;3	815481758;0	267430586;0	99999834;7	20759E-07;FALSE
PA14_37000;chaperone CupA5;0	609832187;1	618573941;0	267850868;0	99999834;7	20759E-07;FALSE
PA14_36910;ATP-dependent DNA ligase;0	573673221;5	330655845;0	268101817;0	99999834;7	20759E-07;FALSE
PA14_37290;hypothetical protein;1	010814976;0	439554847;0	269744354;0	99999834;7	20759E-07;FALSE
PA14_00560;exoenzyme T;-1	251940314;9	009334754;0	270060435;0	99999834;7	20759E-07;FALSE
PA14_32380;multidrug efflux outer membrane protein OprN precursor;0	571395302;3	614006407;0	270095959;0	99999834;7	20759E-07;FALSE
PA14_13460;RNA polymerase sigma factor;-0	570809013;4	340418391;0	270184015;0	99999834;7	20759E-07;FALSE
PA14_52800;acetyl-CoA synthetase;0	576008671;8	847195657;0	27240547;0	99999834;7	20759E-07;FALSE
PA14_09450;phenazine biosynthesis protein PhzD;-0	64502136;0	8283523;0	273832293;0	99999834;7	20759E-07;FALSE
PA14_23460;group 4 glycosyl transferase;-0	570417376;8	051527324;0	274945614;0	99999834;7	20759E-07;FALSE
PA14_60310;type 4 fimbrial biogenesis protein PilY1;-0	573196759;11	86319103;0	276042558;0	99999834;7	20759E-07;FALSE
PA14_72180;membrane protein TerC;-0	568170319;2	112408709;0	277319769;0	99999834;7	20759E-07;FALSE
PA14_18320;hypothetical protein;0	566991642;4	232460378;0	279101853;0	99999834;7	20759E-07;FALSE
PA14_20700;FlgZ;-0	575382723;8	336199022;0	280344816;0	99999834;7	20759E-07;FALSE
PA14_44520;drug efflux transporter;0	559430894;2	720109607;0	283592783;0	99999834;7	20759E-07;FALSE
PA14_39140;hypothetical protein;0	571268961;6	564005809;0	284062246;0	99999834;7	20759E-07;FALSE
PA14_41780;hypothetical protein;-0	569929489;5	805834656;0	284224522;0	99999834;7	20759E-07;FALSE
PA14_71960;membrane subunit of A-band LPS efflux transporter;-0	569296347;6	441877147;0	285547776;0	99999834;7	20759E-07;FALSE
PA14_27650;hypothetical protein;-0	595893244;2	15749701;0	285948292;0	99999834;7	20759E-07;FALSE
PA14_63605;formate dehydrogenase-O	major subunit;0	571269338;9	043794005;0	286431574;0	99999834;7	20759E-07;FALSE
PA14_06860;hypothetical protein;0	585761176;1	711938214;0	286676461;0	99999834;7	20759E-07;FALSE
PA14_01150;EagT6;0	560578658;6	063345063;0	287434537;0	99999834;7	20759E-07;FALSE
PA14_33460;hypothetical protein;-0	557998284;4	588869532;0	289455386;0	99999834;7	20759E-07;FALSE
PA14_71250;hypothetical protein;0	743421078;0	864247426;0	290170424;0	99999834;7	20759E-07;FALSE
PA14_00570;lipoprotein;-0	569705355;2	576878482;0	290455295;0	99999834;7	20759E-07;FALSE
PA14_37610;kynureninase;-0	56712632;5	503488378;0	290810533;0	99999834;7	20759E-07;FALSE
PA14_15270;hypothetical protein;-0	651658326;1	467126127;0	291088782;0	99999834;7	20759E-07;FALSE
PA14_38430;regulatory gene of gnyRDBHAL cluster	GnyR;0	557996159;4	309697849;0	291540501;0	99999834;7	20759E-07;FALSE
PA14_72790;hypothetical protein;0	557722975;4	568734725;0	291688522;0	99999834;7	20759E-07;FALSE
PA14_28410;hypothetical protein;0	559745959;4	783322622;0	29172688;0	99999834;7	20759E-07;FALSE
PA14_47060;short chain dehydrogenase;0	56082989;4	693771884;0	293192007;0	99999834;7	20759E-07;FALSE
PA14_07980;hypothetical protein;0	983118232;6	453267439;0	293569523;0	99999834;7	20759E-07;FALSE
PA14_61530;pili assembly chaperone;-0	554720003;2	734177116;0	295788335;0	99999834;7	20759E-07;FALSE
PA14_34780;ABC transporter ATP-binding protein;-0	737987852;3	25086043;0	29636364;0	99999834;7	20759E-07;FALSE
PA14_55280;peptidyl-prolyl cis-trans isomerase	PpiC-type;0	548685021;3	264272491;0	296482516;0	99999834;7	20759E-07;FALSE
PA14_69630;nucleoside diphosphate kinase regulator;0	564482398;8	441158832;0	296659974;0	99999834;7	20759E-07;FALSE
PA14_18140;3-hydroxyisobutyrate dehydrogenase;0	551121035;2	793485549;0	296729254;0	99999834;7	20759E-07;FALSE
PA14_01080;TssG1;0	587983961;4	549783107;0	297458064;0	99999834;7	20759E-07;FALSE
PA14_42430;exoenzyme S synthesis protein C;-0	682347187;7	915809343;0	297508901;0	99999834;7	20759E-07;FALSE
PA14_42990;HsiH2;-0	55629623;4	952160061;0	297742965;0	99999834;7	20759E-07;FALSE
PA14_37810;copper resistance protein B;-0	546248058;2	888715325;0	297922404;0	99999834;7	20759E-07;FALSE
PA14_69925;pyruvate dehydrogenase (cytochrome);-0	550458084;4	181569859;0	298292851;0	99999834;7	20759E-07;FALSE
PA14_54030;hypothetical protein;-0	553159311;2	070212478;0	300294785;0	99999834;7	20759E-07;FALSE
PA14_22320;hypothetical protein;-0	557016168;2	451841689;0	300456754;0	99999834;7	20759E-07;FALSE
PA14_29770;transporter;0	554992878;4	519934974;0	30089148;0	99999834;7	20759E-07;FALSE
PA14_01520;hypothetical protein;-0	543727904;3	042252666;0	300898337;0	99999834;7	20759E-07;FALSE
PA14_65580;membrane-bound metal-dependent hydrolase;-0	550185096;4	690034256;0	300920221;0	99999834;7	20759E-07;FALSE
PA14_31350;hypothetical protein;-0	568679231;9	616479085;0	301165475;0	99999834;7	20759E-07;FALSE
PA14_37490;TonB-dependent receptor;-0	66749948;6	877376541;0	301426006;0	99999834;7	20759E-07;FALSE
PA14_72050;hypothetical protein;-0	562956583;6	068696737;0	301537356;0	99999834;7	20759E-07;FALSE
PA14_30030;hypothetical protein;0	551282536;1	766935409;0	301978972;0	99999834;7	20759E-07;FALSE
PA14_08140;hypothetical protein;0	553393223;5	159753887;0	302273965;0	99999834;7	20759E-07;FALSE
PA14_66770;ATP-dependent protease peptidase subunit;-0	562090682;5	68278774;0	302300066;0	99999834;7	20759E-07;FALSE
PA14_46140;hypothetical protein;-0	542313956;2	893960407;0	302393626;0	99999834;7	20759E-07;FALSE
PA14_26050;transporter;0	549638686;7	179394972;0	303238589;0	99999834;7	20759E-07;FALSE
PA14_11020;3-ketoacyl-ACP reductase;0	593730039;0	890744482;0	304733341;0	99999834;7	20759E-07;FALSE
PA14_39790;hypothetical protein;-0	547906973;5	599114935;0	305381472;0	99999834;7	20759E-07;FALSE
PA14_28600;hypothetical protein;0	546864123;9	91905522;0	30588031;0	99999834;7	20759E-07;FALSE
PA14_01680;ABC transporter permease;0	548162047;2	43118998;0	307242496;0	99999834;7	20759E-07;FALSE
PA14_22130;hypothetical protein;-0	755976426;0	888240357;0	308823116;0	99999834;7	20759E-07;FALSE
PA14_58930;hypothetical protein;0	614227891;1	39225566;0	308890258;0	99999834;7	20759E-07;FALSE
PA14_10220;SH3 domain-containing protein;-0	558445507;5	398516544;0	30948678;0	99999834;7	20759E-07;FALSE
PA14_52440;hypothetical protein;-0	536098209;2	161370695;0	309618723;0	99999834;7	20759E-07;FALSE
PA14_34670;cupin superfamily protein;0	553370846;5	712706883;0	310374841;0	99999834;7	20759E-07;FALSE
PA14_10080;hypothetical protein;0	563930219;1	687032474;0	310586541;0	99999834;7	20759E-07;FALSE
PA14_03610;Zn-dependent protease with chaperone function;-0	543633639;3	857770717;0	311374447;0	99999834;7	20759E-07;FALSE
PA14_02530;hypothetical protein;-0	619439296;6	780778452;0	311392181;0	99999834;7	20759E-07;FALSE
PA14_47300;2-aminoethylphosphonate--pyruvate transaminase;0	539882162;3	65072831;0	311841968;0	99999834;7	20759E-07;FALSE
PA14_40770;sulfite reductase;-0	545641623;9	532366337;0	312537862;0	99999834;7	20759E-07;FALSE
PA14_42500;type III secretory apparatus protein PcrD;-0	734230838;7	108936854;0	31364388;0	99999834;7	20759E-07;FALSE
PA14_42550;Type III secretion outer membrane protein PopN precursor;-1	185516922;5	742252012;0	314463378;0	99999834;7	20759E-07;FALSE
PA14_24840;transcriptional regulator;0	56134878;6	20872082;0	314643697;0	99999834;7	20759E-07;FALSE
PA14_39720;amino acid oxidase;0	542167139;2	499987887;0	315523577;0	99999834;7	20759E-07;FALSE
PA14_41650;esterase;-0	549590713;5	281834408;0	315764495;0	99999834;7	20759E-07;FALSE
PA14_16280;transcriptional regulator;-0	546525049;4	401302532;0	316617414;0	99999834;7	20759E-07;FALSE
PA14_20380;hypothetical protein;-0	54944917;1	904931641;0	316620206;0	99999834;7	20759E-07;FALSE
PA14_61140;hypothetical protein;0	530385281;3	0455503;0	31726137;0	99999834;7	20759E-07;FALSE
PA14_16800;efflux transmembrane protein;-0	535221503;4	681921042;0	31758429;0	99999834;7	20759E-07;FALSE
PA14_26850;hypothetical protein;-0	52928036;2	853427937;0	317774688;0	99999834;7	20759E-07;FALSE
PA14_27000;chemotaxis transducer;-0	553565418;7	667016612;0	319828229;0	99999834;7	20759E-07;FALSE
PA14_62510;glutamyl-Q tRNA(Asp) synthetase;-0	551162019;5	297246238;0	320019131;0	99999834;7	20759E-07;FALSE
PA14_16660;metal-transporting P-type ATPase;0	548162373;9	177399278;0	321554879;0	99999834;7	20759E-07;FALSE
PA14_04250;ABC transporter ATP-binding protein;-0	52926456;3	259674134;0	321567606;0	99999834;7	20759E-07;FALSE
PA14_26420;TonB-dependent receptor;0	55290953;8	45889464;0	322524559;0	99999834;7	20759E-07;FALSE
PA14_22270;recombinase;0	555857093;7	597376035;0	323002923;0	99999834;7	20759E-07;FALSE
PA14_06840;dinitrification protein NorD;0	525110986;3	158259597;0	32361555;0	99999834;7	20759E-07;FALSE
PA14_00910;IcmF1;0	545899782;7	349493416;0	324920909;0	99999834;7	20759E-07;FALSE
PA14_63700;hypothetical protein;0	528792066;3	839688481;0	326901784;0	99999834;7	20759E-07;FALSE
PA14_37520;hypothetical protein;-0	882183517;4	483557543;0	32827272;0	99999834;7	20759E-07;FALSE
PA14_02360;ABC transporter substrate-binding protein;-0	53218859;3	732039651;0	328630006;0	99999834;7	20759E-07;FALSE
PA14_39810;transmembrane sensor;-0	548336303;5	519799163;0	329271006;0	99999834;7	20759E-07;FALSE
PA14_34270;ABC transporter ATP-binding protein;0	52040441;1	951879035;0	330338353;0	99999834;7	20759E-07;FALSE
PA14_42570;type III secretion system ATPase;-1	17475913;7	165398486;0	332984423;0	99999834;7	20759E-07;FALSE
PA14_56770;transporter;0	51607993;2	804131425;0	333070137;0	99999834;7	20759E-07;FALSE
PA14_33750;outer membrane protein;-0	531133349;7	616438902;0	333906416;0	99999834;7	20759E-07;FALSE
PA14_34150;Sfa3;-0	524186314;6	343918736;0	334039294;0	99999834;7	20759E-07;FALSE
PA14_27870;hypothetical protein;0	545526048;7	221155236;0	334077109;0	99999834;7	20759E-07;FALSE
PA14_35890;diaminobutyrate--2-oxoglutarate aminotransferase;-0	546087586;4	420133048;0	334173274;0	99999834;7	20759E-07;FALSE
PA14_03110;hypothetical protein;-0	524002497;3	318015526;0	334302447;0	99999834;7	20759E-07;FALSE
PA14_64530;hypothetical protein;0	663673904;1	580475054;0	335164824;0	99999834;7	20759E-07;FALSE
PA14_38220;hypothetical protein;-0	549360005;6	339088424;0	335479941;0	99999834;7	20759E-07;FALSE
PA14_20400;phosphonate C-P lyase system protein PhnK;0	519395833;1	572020466;0	336579298;0	99999834;7	20759E-07;FALSE
PA14_10990;4-hydroxyphenylacetate 3-monooxygenase small subunit;-0	530230256;1	717464345;0	337275331;0	99999834;7	20759E-07;FALSE
PA14_32310;hypothetical protein;0	531761762;5	546430167;0	338746695;0	99999834;7	20759E-07;FALSE
PA14_57070;hypothetical protein;0	548699872;6	123387629;0	34048578;0	99999834;7	20759E-07;FALSE
PA14_19990;RNA polymerase ECF-subfamily sigma-70 factor;-0	516782654;4	064872197;0	340642346;0	99999834;7	20759E-07;FALSE
PA14_01670;ABC transporter ATP-binding protein;0	53869341;4	683213303;0	341117345;0	99999834;7	20759E-07;FALSE
PA14_41510;nitrate transporter;0	523378229;2	17430536;0	341350904;0	99999834;7	20759E-07;FALSE
PA14_48950;hypothetical protein;-0	646783385;0	478279523;0	342285009;0	99999834;7	20759E-07;FALSE
PA14_34510;hypothetical protein;-0	512100889;4	068848868;0	342788408;0	99999834;7	20759E-07;FALSE
PA14_36345;adenylate cyclase;-0	737497869;7	819691851;0	343274925;0	99999834;7	20759E-07;FALSE
PA14_36330;hydrogen cyanide synthase HcnA;-0	520208647;6	731735261;0	343602648;0	99999834;7	20759E-07;FALSE
PA14_65870;hypothetical protein;-0	532603109;4	589175696;0	345088448;0	99999834;7	20759E-07;FALSE
PA14_22960;two-component sensor;-0	546668535;5	656418691;0	346005424;0	99999834;7	20759E-07;FALSE
PA14_30800;hypothetical protein;-0	531782922;5	307721502;0	346137624;0	99999834;7	20759E-07;FALSE
PA14_55390;hypothetical protein;0	522381215;1	630258722;0	346297323;0	99999834;7	20759E-07;FALSE
PA14_56570;acyltransferase;-0	550269981;1	450943908;0	346599848;0	99999834;7	20759E-07;FALSE
PA14_16270;hypothetical protein;-0	533500332;7	055186308;0	346910831;0	99999834;7	20759E-07;FALSE
PA14_44200;hypothetical protein;-0	720326087;0	983620653;0	347844974;0	99999834;7	20759E-07;FALSE
PA14_33560;adhesion protein;-0	547968034;7	255984651;0	347915706;0	99999834;7	20759E-07;FALSE
PA14_36310;hydrogen cyanide synthase HcnC;-0	545695;9	469199739;0	347927966;0	99999834;7	20759E-07;FALSE
PA14_42450;translocator protein PopB;-1	122144385;8	879695865;0	348978814;0	99999834;7	20759E-07;FALSE
PA14_04230;ABC transporter permease;0	749567871;1	229418718;0	349178475;0	99999834;7	20759E-07;FALSE
PA14_60010;hypothetical protein;-0	636513057;0	735390672;0	349940803;0	99999834;7	20759E-07;FALSE
PA14_44950;transporter;0	539611685;7	505483037;0	350011872;0	99999834;7	20759E-07;FALSE
PA14_05280;Holliday junction resolvase-like protein;-0	543800355;5	710049552;0	35053141;0	99999834;7	20759E-07;FALSE
PA14_33890;oxidoreductase;0	535296988;6	062211204;0	351459438;0	99999834;7	20759E-07;FALSE
PA14_10250;acetoin catabolism protein AcoB;0	499232749;2	529247132;0	352196768;0	99999834;7	20759E-07;FALSE
PA14_37440;MFS transporter;-0	690021432;5	577432964;0	352382687;0	99999834;7	20759E-07;FALSE
PA14_31960;two-component response regulator;0	504023;3	522240061;0	353312792;0	99999834;7	20759E-07;FALSE
PA14_17820;hypothetical protein;0	498110065;2	150362822;0	35381179;0	99999834;7	20759E-07;FALSE
PA14_32360;lysR family transcriptional regulator;0	505602847;4	255646114;0	354302554;0	99999834;7	20759E-07;FALSE
PA14_06290;malate synthase G;0	547560459;9	470893558;0	354406481;0	99999834;7	20759E-07;FALSE
PA14_26980;hypothetical protein;-0	539094535;5	481411851;0	355252515;0	99999834;7	20759E-07;FALSE
PA14_42540;protein in type III secretion;-1	102934543;4	280278928;0	355432131;0	99999834;7	20759E-07;FALSE
PA14_44990;hypothetical protein;0	533372939;4	543896085;0	355844164;0	99999834;7	20759E-07;FALSE
PA14_42480;regulator in type III secretion;-1	033178724;6	223139225;0	359069707;0	99999834;7	20759E-07;FALSE
PA14_27880;hypothetical protein;-0	49408031;1	97562698;0	359343997;0	99999834;7	20759E-07;FALSE
PA14_31250;hypothetical protein;-0	829792268;0	41848426;0	359401296;0	99999834;7	20759E-07;FALSE
PA14_54550;hypothetical protein;-0	546257255;0	618828964;0	359513494;0	99999834;7	20759E-07;FALSE
PA14_71460;serine hydroxymethyltransferase;-0	523569916;1	904360289;0	359710893;0	99999834;7	20759E-07;FALSE
PA14_40330;hypothetical protein;-0	492676424;2	638680618;0	360921662;0	99999834;7	20759E-07;FALSE
PA14_24810;hypothetical protein;-0	560804233;0	788675044;0	361741636;0	99999834;7	20759E-07;FALSE
PA14_52880;hypothetical protein;-0	515900545;1	62204062;0	361994007;0	99999834;7	20759E-07;FALSE
PA14_26340;hypothetical protein;-0	804128984;0	315908606;0	36264106;0	99999834;7	20759E-07;FALSE
PA14_59050;nucleoid-associated protein NdpA;0	661640714;0	886946878;0	363043504;0	99999834;7	20759E-07;FALSE
PA14_21970;transcriptional regulator;-0	495857216;4	750855028;0	363868318;0	99999834;7	20759E-07;FALSE
PA14_29510;type II secretion system protein;0	499717501;3	315346905;0	36505897;0	99999834;7	20759E-07;FALSE
PA14_01180;hypothetical protein;0	495359091;4	960429482;0	366217878;0	99999834;7	20759E-07;FALSE
PA14_39630;hypothetical protein;0	498777633;4	289713265;0	367839769;0	99999834;7	20759E-07;FALSE
PA14_15470;periplasmic mercuric ion binding protein	MerP;0	487331286;2	649037833;0	368171972;0	99999834;7	20759E-07;FALSE
PA14_45180;oxidoreductase;-0	499713035;3	862834598;0	368785803;0	99999834;7	20759E-07;FALSE
PA14_43610;AMP-binding protein;-0	539659398;7	391059041;0	36922249;0	99999834;7	20759E-07;FALSE
PA14_50540;leucine/isoleucine/valine transporter permease subunit;-0	543901713;6	246639625;0	370186441;0	99999834;7	20759E-07;FALSE
PA14_34730;XRE family transcriptional regulator;-0	563245739;5	44192316;0	370777587;0	99999834;7	20759E-07;FALSE
PA14_34750;taurine catabolism dioxygenase;-0	509479347;3	747353792;0	370954055;0	99999834;7	20759E-07;FALSE
PA14_42440;translocator outer membrane protein PopD precursor;-1	155420508;8	281764745;0	372366017;0	99999834;7	20759E-07;FALSE
PA14_61910;hypothetical protein;-0	491901774;3	797663671;0	37414467;0	99999834;7	20759E-07;FALSE
PA14_37260;porin;-0	543554906;0	994455672;0	374956553;0	99999834;7	20759E-07;FALSE
PA14_53820;hypothetical protein;0	717593481;5	734886535;0	375463503;0	99999834;7	20759E-07;FALSE
PA14_60130;hypothetical protein;-0	504038277;6	993567717;0	375521609;0	99999834;7	20759E-07;FALSE
PA14_52250;two-component response regulator;0	549430802;6	974417776;0	376353534;0	99999834;7	20759E-07;FALSE
PA14_72700;hypothetical protein;-0	503570209;3	422057439;0	376769911;0	99999834;7	20759E-07;FALSE
PA14_18985;VgrG4b;0	504646721;3	989884592;0	377531622;0	99999834;7	20759E-07;FALSE
PA14_20460;hypothetical protein;0	492577464;7	494088448;0	37837532;0	99999834;7	20759E-07;FALSE
PA14_53650;hypothetical protein;-0	476482874;2	371367604;0	378412503;0	99999834;7	20759E-07;FALSE
PA14_48350;hypothetical protein;0	479496873;2	201801335;0	378962877;0	99999834;7	20759E-07;FALSE
PA14_27680;hypothetical protein;-0	56501017;1	206957715;0	37916147;0	99999834;7	20759E-07;FALSE
PA14_48150;QslA;-0	524923089;5	923651727;0	380354944;0	99999834;7	20759E-07;FALSE
PA14_64560;hypothetical protein;0	506093883;1	659548147;0	380499767;0	99999834;7	20759E-07;FALSE
PA14_64660;urease accessory protein UreF;0	479681859;2	570089337;0	381268991;0	99999834;7	20759E-07;FALSE
PA14_03630;ArsR family transcriptional regulator;0	540219038;6	0946536;0	381298774;0	99999834;7	20759E-07;FALSE
PA14_35940;acyl-CoA synthetase;0	490882939;3	668030716;0	382335544;0	99999834;7	20759E-07;FALSE
PA14_50460;flagellar basal body rod modification protein;-0	526462302;6	350853259;0	382382492;0	99999834;7	20759E-07;FALSE
PA14_33300;hypothetical protein;-0	507110208;7	794807195;0	382502973;0	99999834;7	20759E-07;FALSE
PA14_51120;acyl-CoA dehydrogenase;-0	481228309;3	520636534;0	3831281;0	99999834;7	20759E-07;FALSE
PA14_51090;short-chain dehydrogenase;-0	483972051;3	535922382;0	385978796;0	99999834;7	20759E-07;FALSE
PA14_36650;hypothetical protein;0	486625931;6	522692783;0	386933735;0	99999834;7	20759E-07;FALSE
PA14_10870;hypothetical protein;0	469418055;2	097727078;0	387397778;0	99999834;7	20759E-07;FALSE
PA14_52900;acyl-CoA dehydrogenase;-0	469837559;2	403653152;0	387671256;0	99999834;7	20759E-07;FALSE
PA14_59950;hypothetical protein;-0	508549442;0	710096092;0	38776549;0	99999834;7	20759E-07;FALSE
PA14_42470;type III secretion protein PcrV;-0	971205872;8	146248227;0	387769223;0	99999834;7	20759E-07;FALSE
PA14_49210;periplasmic nitrate reductase NapE;0	511851257;6	50057619;0	387829532;0	99999834;7	20759E-07;FALSE
PA14_58470;dipeptide ABC transporter ATP-binding protein DppD;-0	514116573;5	048201462;0	388460204;0	99999834;7	20759E-07;FALSE
PA14_13660;protein tyrosine phosphatase TpbA;-0	470380772;2	879588628;0	388698614;0	99999834;7	20759E-07;FALSE
PA14_16070;homoserine dehydrogenase;0	530529493;7	67692009;0	38932367;0	99999834;7	20759E-07;FALSE
PA14_33450;trehalase;-0	505678148;6	706469408;0	390300076;0	99999834;7	20759E-07;FALSE
PA14_05340;twitching motility protein PilI;-0	5371655;7	297952504;0	390419838;0	99999834;7	20759E-07;FALSE
PA14_70180;50S ribosomal protein L33;0	483336256;7	446067662;0	390680502;0	99999834;7	20759E-07;FALSE
PA14_31170;hypothetical protein;-0	479286189;4	011123987;0	391411516;0	99999834;7	20759E-07;FALSE
PA14_32190;transcriptional regulator;0	50269463;4	955371055;0	39203159;0	99999834;7	20759E-07;FALSE
PA14_19490;1-Cys peroxiredoxin LsfA;-0	560433212;8	935045288;0	395831639;0	99999834;7	20759E-07;FALSE
PA14_69610;adenylate cyclase;-0	52131857;7	242900263;0	396301287;0	99999834;7	20759E-07;FALSE
PA14_56990;hypothetical protein;-0	496064717;5	797084906;0	396752318;0	99999834;7	20759E-07;FALSE
PA14_42530;type III secretion protein;-0	854208352;4	784493106;0	398563362;0	99999834;7	20759E-07;FALSE
PA14_50550;leucine/isoleucine/valine transporter ATP-binding subunit;-0	516823198;5	469321423;0	399399524;0	99999834;7	20759E-07;FALSE
PA14_70060;lipoprotein;0	460407851;2	95444944;0	400817166;0	99999834;7	20759E-07;FALSE
PA14_36080;MFS transporter;0	457965605;2	593758845;0	401254658;0	99999834;7	20759E-07;FALSE
PA14_17410;esterase;0	521164653;6	534383476;0	402185506;0	99999834;7	20759E-07;FALSE
PA14_23190;transcriptional regulator;0	469246035;3	109620672;0	402468161;0	99999834;7	20759E-07;FALSE
PA14_51950;hypothetical protein;0	522833889;8	243433418;0	402789722;0	99999834;7	20759E-07;FALSE
PA14_34340;fructokinase;0	468255276;3	668940632;0	404069521;0	99999834;7	20759E-07;FALSE
PA14_26920;hypothetical protein;-0	489124963;5	012079928;0	404398582;0	99999834;7	20759E-07;FALSE
PA14_13320;hypothetical protein;0	478411317;3	52894626;0	404583446;0	99999834;7	20759E-07;FALSE
PA14_59320;type IV B pilus protein;-0	455984975;2	241645433;0	404667026;0	99999834;7	20759E-07;FALSE
PA14_13850;molybdenum cofactor biosynthesis protein A;0	472982904;3	45548089;0	404711263;0	99999834;7	20759E-07;FALSE
PA14_43440;enoyl-CoA hydratase;0	470418099;3	025664297;0	404725655;0	99999834;7	20759E-07;FALSE
PA14_48920;bacteriophage protein;0	453769732;1	590233401;0	405242712;0	99999834;7	20759E-07;FALSE
PA14_59750;fimbrial subunit;0	480409558;3	400597208;0	405570574;0	99999834;7	20759E-07;FALSE
PA14_61120;hypothetical protein;0	524214911;6	26224451;0	406315913;0	99999834;7	20759E-07;FALSE
PA14_71340;hypothetical protein;-0	57969567;0	416023379;0	40697397;0	99999834;7	20759E-07;FALSE
PA14_59670;hypothetical protein;0	529437761;0	582926352;0	407042445;0	99999834;7	20759E-07;FALSE
PA14_00860;TagT1;0	463626682;3	805186493;0	407297005;0	99999834;7	20759E-07;FALSE
PA14_23070;glucose-6-phosphate 1-dehydrogenase;0	46769095;6	183820986;0	407509734;0	99999834;7	20759E-07;FALSE
PA14_68100;hypothetical protein;-0	51339289;4	814427315;0	407607903;0	99999834;7	20759E-07;FALSE
PA14_36360;hypothetical protein;0	46271955;3	67814339;0	407633828;0	99999834;7	20759E-07;FALSE
PA14_62440;transporter;0	528994587;6	484743439;0	407754516;0	99999834;7	20759E-07;FALSE
PA14_08230;hypothetical protein;0	796055421;5	486525524;0	408767433;0	99999834;7	20759E-07;FALSE
PA14_62110;sulfite oxidase subunit YedY;0	518071527;5	639592404;0	409377076;0	99999834;7	20759E-07;FALSE
PA14_70600;HU family DNA-binding protein;-0	521656751;9	863006473;0	411139278;0	99999834;7	20759E-07;FALSE
PA14_59000;hypothetical protein;0	470185846;1	266125903;0	412602566;0	99999834;7	20759E-07;FALSE
PA14_34660;transcriptional regulator GntR;0	482614421;7	753327426;0	414282738;0	99999834;7	20759E-07;FALSE
PA14_15190;hypothetical protein;-0	444901571;2	010276287;0	415153818;0	99999834;7	20759E-07;FALSE
PA14_47340;HIT family protein;0	528461525;6	932746028;0	415976342;0	99999834;7	20759E-07;FALSE
PA14_66800;hypothetical protein;-0	502405617;5	668224455;0	416791051;0	99999834;7	20759E-07;FALSE
PA14_08160;lytic enzyme;0	565430605;2	678395899;0	417588304;0	99999834;7	20759E-07;FALSE
PA14_30960;conjugal transfer coupling protein TraG;0	452717578;3	339062484;0	418251466;0	99999834;7	20759E-07;FALSE
PA14_71690;GNAT family acetyltransferase;0	476812385;4	417523363;0	419331265;0	99999834;7	20759E-07;FALSE
PA14_26310;short chain dehydrogenase;0	461968431;3	12206043;0	420476597;0	99999834;7	20759E-07;FALSE
PA14_63890;short-chain dehydrogenase;-0	486945281;4	34074132;0	421369091;0	99999834;7	20759E-07;FALSE
PA14_18310;hypothetical protein;0	471782318;4	485375672;0	421977946;0	99999834;7	20759E-07;FALSE
PA14_56010;chemotactic transducer PctB;-0	474494939;7	425692153;0	422313296;0	99999834;7	20759E-07;FALSE
PA14_42780;hypothetical protein;-0	513292277;6	372926233;0	422509463;0	99999834;7	20759E-07;FALSE
PA14_58410;glycine-glutamate dipeptide porin OpdP;-0	52269444;6	421621746;0	423573567;0	99999834;7	20759E-07;FALSE
PA14_69780;hypothetical protein;-0	524547209;6	622944958;0	423988484;0	99999834;7	20759E-07;FALSE
PA14_47650;cobalamin synthase;-0	510328571;5	041581866;0	424190874;0	99999834;7	20759E-07;FALSE
PA14_08200;hypothetical protein;0	56668167;1	028072603;0	425369404;0	99999834;7	20759E-07;FALSE
PA14_00640;potential phenazine-modifying enzyme;-0	492741016;4	442631542;0	425738257;0	99999834;7	20759E-07;FALSE
PA14_32060;transcriptional regulator XylS;0	465524733;3	880337551;0	426356018;0	99999834;7	20759E-07;FALSE
PA14_23680;heat-shock protein IbpA;-0	503973985;7	520418841;0	426591181;0	99999834;7	20759E-07;FALSE
PA14_02070;transporter;0	443367083;1	705024408;0	426873473;0	99999834;7	20759E-07;FALSE
PA14_13750;nitrite extrusion protein 1;-0	436816039;1	941205207;0	427534341;0	99999834;7	20759E-07;FALSE
PA14_68110;transcriptional regulator;-0	474249225;3	65849425;0	42793144;0	99999834;7	20759E-07;FALSE
PA14_65860;two-component sensor;-0	507233836;6	208941892;0	428067927;0	99999834;7	20759E-07;FALSE
PA14_01190;3-oxoacyl-ACP synthase;0	480178975;5	226493373;0	428817459;0	99999834;7	20759E-07;FALSE
PA14_27420;secretion protein;0	480092729;0	687103679;0	431739508;0	99999834;7	20759E-07;FALSE
PA14_36300;TetR family transcriptional regulator;-0	527763175;6	398285876;0	431803727;0	99999834;7	20759E-07;FALSE
PA14_33050;hypothetical protein;-0	457690375;3	745203313;0	431887793;0	99999834;7	20759E-07;FALSE
PA14_17400;alcohol dehydrogenase;0	531068725;7	222545361;0	432033071;0	99999834;7	20759E-07;FALSE
PA14_17000;hypothetical protein;0	456660312;3	496103773;0	432523356;0	99999834;7	20759E-07;FALSE
PA14_37900;TonB-dependent receptor	SppR;0	467214294;5	687948136;0	432802576;0	99999834;7	20759E-07;FALSE
PA14_03680;sulfate transport protein CysT;-0	461061041;6	933534015;0	43447396;0	99999834;7	20759E-07;FALSE
PA14_47850;hypothetical protein;-0	44753145;1	487459441;0	434624984;0	99999834;7	20759E-07;FALSE
PA14_03520;hypothetical protein;-0	494295808;5	427569746;0	435077722;0	99999834;7	20759E-07;FALSE
PA14_48190;transcriptional regulator;-0	490000117;4	678371482;0	435097519;0	99999834;7	20759E-07;FALSE
PA14_03210;hypothetical protein;0	436113222;2	519029548;0	435614772;0	99999834;7	20759E-07;FALSE
PA14_10650;hypothetical protein;0	457221762;1	08166333;0	435805942;0	99999834;7	20759E-07;FALSE
PA14_20240;ring-cleaving dioxygenase;0	466231476;3	543857929;0	436757279;0	99999834;7	20759E-07;FALSE
PA14_42030;hypothetical protein;0	4429604;3	599981228;0	437263582;0	99999834;7	20759E-07;FALSE
PA14_28330;hypothetical protein;-0	426170804;1	979270514;0	437774825;0	99999834;7	20759E-07;FALSE
PA14_27450;hypothetical protein;0	467112141;3	905528566;0	439437873;0	99999834;7	20759E-07;FALSE
PA14_52110;hypothetical protein;0	441644134;1	740178402;0	43971225;0	99999834;7	20759E-07;FALSE
PA14_12010;gamma-glutamyl phosphate reductase;0	522437431;7	774749819;0	440168146;0	99999834;7	20759E-07;FALSE
PA14_34110;DotU3;-0	489158843;5	198178971;0	440792397;0	99999834;7	20759E-07;FALSE
PA14_70680;glycolate oxidase FAD binding subunit;-0	424830048;2	42388597;0	440795013;0	99999834;7	20759E-07;FALSE
PA14_34370;ABC maltose/mannitol transporter ATP-binding protein;-0	424295057;2	58835771;0	441134389;0	99999834;7	20759E-07;FALSE
PA14_49050;hypothetical protein;0	469493876;6	344300744;0	441296406;0	99999834;7	20759E-07;FALSE
PA14_36770;hypothetical protein;-0	45063695;1	227513386;0	442048918;0	99999834;7	20759E-07;FALSE
PA14_18380;mannose-1-phosphate guanylyltransferase;0	492044563;5	234925815;0	442206636;0	99999834;7	20759E-07;FALSE
PA14_67150;oxidoreductase;0	479194366;4	40941924;0	4426352;0	99999834;7	20759E-07;FALSE
PA14_01240;carbonic anhydrase;0	517016806;7	870581506;0	442640828;0	99999834;7	20759E-07;FALSE
PA14_24490;hypothetical protein;0	490930575;4	808532034;0	443694148;0	99999834;7	20759E-07;FALSE
PA14_13040;CioB	cyanide insensitive terminal oxidase;0	524225489;9	834891014;0	444203668;0	99999834;7	20759E-07;FALSE
PA14_31200;hypothetical protein;-0	45957843;1	236147794;0	444220084;0	99999834;7	20759E-07;FALSE
PA14_55290;hypothetical protein;-0	521869458;1	138855144;0	446080308;0	99999834;7	20759E-07;FALSE
PA14_71590;hypothetical protein;0	515558131;9	978543067;0	447484183;0	99999834;7	20759E-07;FALSE
PA14_35570;hypothetical protein;-0	423721794;3	98262562;0	447639557;0	99999834;7	20759E-07;FALSE
PA14_53680;hypothetical protein;0	438429851;2	527291073;0	448447355;0	99999834;7	20759E-07;FALSE
PA14_32600;thiol:disulfide interchange protein;-0	472547977;4	700545152;0	448748887;0	99999834;7	20759E-07;FALSE
PA14_47920;ABC transporter substrate-binding protein;-0	427769235;1	568775457;0	450431872;0	99999834;7	20759E-07;FALSE
PA14_05770;phenylhydantoinase;0	460632274;4	09024961;0	45162487;0	99999834;7	20759E-07;FALSE
PA14_59650;hypothetical protein;0	461855556;1	07443016;0	45201789;0	99999834;7	20759E-07;FALSE
PA14_68930;permease;-0	481930514;6	625885386;0	452194974;0	99999834;7	20759E-07;FALSE
PA14_13150;transcriptional regulator;-0	518568864;9	210545113;0	452651087;0	99999834;7	20759E-07;FALSE
PA14_45120;hypothetical protein;0	446290834;3	533204302;0	452913042;0	99999834;7	20759E-07;FALSE
PA14_02435;hypothetical protein;0	419491243;2	374558696;0	453768469;0	99999834;7	20759E-07;FALSE
PA14_01130;hypothetical protein;0	452442414;3	633972609;0	454256129;0	99999834;7	20759E-07;FALSE
PA14_27640;protein associated with synthesis and assembly of refractile inclusion bodies;0	420012889;2	093122475;0	45451803;0	99999834;7	20759E-07;FALSE
PA14_28010;hypothetical protein;-0	456658966;4	144076789;0	455012376;0	99999834;7	20759E-07;FALSE
PA14_59720;pili assembly chaperone;0	410860957;1	800471625;0	455202733;0	99999834;7	20759E-07;FALSE
PA14_07950;transcriptional regulator PrtN;0	493482694;5	551620218;0	455802806;0	99999834;7	20759E-07;FALSE
PA14_59890;hypothetical protein;0	425965813;1	026593284;0	455815428;0	99999834;7	20759E-07;FALSE
PA14_08070;phage tail sheath protein;0	680846759;5	793050101;0	456668512;0	99999834;7	20759E-07;FALSE
PA14_32580;two-component response regulator;0	476434602;4	811017459;0	456954613;0	99999834;7	20759E-07;FALSE
PA14_06720;heme d1 biosynthesis protein NirF;0	411603888;2	49079931;0	457610053;0	99999834;7	20759E-07;FALSE
PA14_15260;acetylpolyamine aminohydrolase;-0	426217348;1	557433695;0	45854221;0	99999834;7	20759E-07;FALSE
PA14_60300;type 4 fimbrial biogenesis protein PilX;-0	504543064;9	071091679;0	458847962;0	99999834;7	20759E-07;FALSE
PA14_72280;citrate transporter;0	490281742;5	36028392;0	459735545;0	99999834;7	20759E-07;FALSE
PA14_68000;hypothetical protein;-0	517171259;6	996090612;0	460019005;0	99999834;7	20759E-07;FALSE
PA14_62680;hypothetical protein;0	425468725;9	513870153;0	460812053;0	99999834;7	20759E-07;FALSE
PA14_08000;hypothetical protein;0	437785124;5	169270212;0	460822246;0	99999834;7	20759E-07;FALSE
PA14_09730;dihydrodipicolinate synthase;-0	422400973;3	398806177;0	461345094;0	99999834;7	20759E-07;FALSE
PA14_70510;hypothetical protein;0	406386163;2	106313999;0	461589373;0	99999834;7	20759E-07;FALSE
PA14_18330;4-amino-4-deoxy-L-arabinose transferase;0	508591601;7	376048392;0	461810263;0	99999834;7	20759E-07;FALSE
PA14_05630;hypothetical protein;0	51575291;12	30121218;0	461924003;0	99999834;7	20759E-07;FALSE
PA14_38910;sensor kinase;-0	407026878;1	883503314;0	462167034;0	99999834;7	20759E-07;FALSE
PA14_59140;hypothetical protein;-0	413780185;2	834976648;0	463486638;0	99999834;7	20759E-07;FALSE
PA14_30020;NADH dehydrogenase subunit A;0	512097946;8	393544991;0	463963232;0	99999834;7	20759E-07;FALSE
PA14_37570;ring-hydroxylating dioxygenase	large terminal subunit;-0	490349191;8	201857175;0	464446231;0	99999834;7	20759E-07;FALSE
PA14_01140;Tse6;0	424405257;5	803214217;0	465502025;0	99999834;7	20759E-07;FALSE
PA14_61510;hypothetical protein;-0	420100696;3	334827555;0	466258219;0	99999834;7	20759E-07;FALSE
PA14_26300;hypothetical protein;0	410354579;1	705465716;0	466512978;0	99999834;7	20759E-07;FALSE
PA14_32460;transcriptional regulator;0	473193197;4	793247561;0	467459364;0	99999834;7	20759E-07;FALSE
PA14_08100;hypothetical protein;0	648940091;3	041473979;0	467739669;0	99999834;7	20759E-07;FALSE
PA14_24100;general secretion pathway protein M;-0	475840649;5	699021917;0	469237486;0	99999834;7	20759E-07;FALSE
PA14_30890;hypothetical protein;0	402151909;2	565236756;0	469518709;0	99999834;7	20759E-07;FALSE
PA14_63570;nitrate-inducible formate dehydrogenase subunit gamma;0	479152027;4	773337327;0	470886892;0	99999834;7	20759E-07;FALSE
PA14_59490;hypothetical protein;0	506283254;0	642052732;0	471824665;0	99999834;7	20759E-07;FALSE
PA14_55230;hypothetical protein;0	404623399;2	64458617;0	472966641;0	99999834;7	20759E-07;FALSE
PA14_13860;hypothetical protein;0	454536075;4	09324795;0	47337065;0	99999834;7	20759E-07;FALSE
PA14_39460;hypothetical protein;-0	480851472;6	098701432;0	474214973;0	99999834;7	20759E-07;FALSE
PA14_67500;lactoylglutathione lyase;-0	501940324;6	364686301;0	474664457;0	99999834;7	20759E-07;FALSE
PA14_19630;GTP cyclohydrolase I;0	50615105;6	053611773;0	477321589;0	99999834;7	20759E-07;FALSE
PA14_46110;sodium:solute symport protein;0	403725323;3	368190682;0	478752445;0	99999834;7	20759E-07;FALSE
PA14_58360;dipeptide ABC transporter substrate-binding protein DppA2;-0	509912755;6	935885961;0	479459212;0	99999834;7	20759E-07;FALSE
PA14_01510;hypothetical protein;-0	450008411;4	499444385;0	479977292;0	99999834;7	20759E-07;FALSE
PA14_06930;glutamine amidotransferase;0	452819114;3	85767619;0	481054701;0	99999834;7	20759E-07;FALSE
PA14_42280;type III export protein PscI;-0	487797806;4	399363728;0	481423614;0	99999834;7	20759E-07;FALSE
PA14_21000;hypothetical protein;0	41006567;8	771547078;0	482243414;0	99999834;7	20759E-07;FALSE
PA14_30760;acetyltransferase;-0	471203031;4	922689923;0	483025044;0	99999834;7	20759E-07;FALSE
PA14_13280;molybdenum cofactor biosynthetic protein A1;0	3921332;2	515769512;0	483093036;0	99999834;7	20759E-07;FALSE
PA14_24060;general secretion pathway protein J;-0	507033881;6	533858531;0	484300883;0	99999834;7	20759E-07;FALSE
PA14_37510;hypothetical protein;-0	518773349;5	36632914;0	484513831;0	99999834;7	20759E-07;FALSE
PA14_50770;transporter;-0	435605235;3	386401405;0	485119012;0	99999834;7	20759E-07;FALSE
PA14_02230;purine-binding chemotaxis protein;-0	503139866;5	957647067;0	485771678;0	99999834;7	20759E-07;FALSE
PA14_31530;acyl-CoA thiolase;-0	445746385;3	736260644;0	486191106;0	99999834;7	20759E-07;FALSE
PA14_30550;periplasmic aliphatic sulfonate-binding protein;-0	445886151;4	693463687;0	487328671;0	99999834;7	20759E-07;FALSE
PA14_03510;hypothetical protein;-0	408166135;4	116198657;0	48871814;0	99999834;7	20759E-07;FALSE
PA14_46700;hypothetical protein;0	464930366;4	340166452;0	488961182;0	99999834;7	20759E-07;FALSE
PA14_40900;short-chain dehydrogenase;0	431381407;3	882124884;0	48971641;0	99999834;7	20759E-07;FALSE
PA14_07000;DsbB1;0	476927514;7	063649673;0	489831152;0	99999834;7	20759E-07;FALSE
PA14_49310;hypothetical protein;-0	437924616;4	579042806;0	490665233;0	99999834;7	20759E-07;FALSE
PA14_61840;Antitoxin HigA;0	452486564;5	534605701;0	491119588;0	99999834;7	20759E-07;FALSE
PA14_24510;hypothetical protein;0	386166778;2	737899127;0	491273034;0	99999834;7	20759E-07;FALSE
PA14_10420;tyrosyl-tRNA synthetase;-0	442150623;4	16514808;0	491394696;0	99999834;7	20759E-07;FALSE
PA14_02580;malonate decarboxylase subunit beta;-0	390744863;1	874472982;0	492270279;0	99999834;7	20759E-07;FALSE
PA14_31770;oxidoreductase;0	420875963;3	702524734;0	492775722;0	99999834;7	20759E-07;FALSE
PA14_00875;serine/threonine protein kinase PpkA;0	398394081;5	955263544;0	493125338;0	99999834;7	20759E-07;FALSE
PA14_09230;pyochelin biosynthetic protein PchC;0	398732175;8	692933191;0	494008165;0	99999834;7	20759E-07;FALSE
PA14_34360;mannitol dehydrogenase;-0	380553742;2	453273161;0	49403268;0	99999834;7	20759E-07;FALSE
PA14_09920;translation initiation inhibitor;-0	397999598;2	493179996;0	494349579;0	99999834;7	20759E-07;FALSE
PA14_29830;methyltransferase;-0	395992233;3	034737656;0	495135717;0	99999834;7	20759E-07;FALSE
PA14_10920;hypothetical protein;0	56122692;0	492381152;0	495141302;0	99999834;7	20759E-07;FALSE
PA14_30880;conjugal transfer protein TrbL;0	38948869;2	479924652;0	49557135;0	99999834;7	20759E-07;FALSE
PA14_23430;HepP;-0	457628701;8	93511536;0	495723151;0	99999834;7	20759E-07;FALSE
PA14_41920;phospho-2-dehydro-3-deoxyheptonate aldolase;0	484205767;8	509398309;0	496209237;0	99999834;7	20759E-07;FALSE
PA14_34610;hypothetical protein;-0	383150686;1	688081803;0	496405364;0	99999834;7	20759E-07;FALSE
PA14_38130;amino acid permease;0	430436274;4	38907168;0	49732392;0	99999834;7	20759E-07;FALSE
PA14_13580;ABC transporter ATP-binding protein;-0	483254425;5	76568372;0	498142115;0	99999834;7	20759E-07;FALSE
PA14_08180;hypothetical protein;0	452014982;2	238667744;0	499346717;0	99999834;7	20759E-07;FALSE
PA14_64540;hypothetical protein;0	407430817;3	395402456;0	499440174;0	99999834;7	20759E-07;FALSE
PA14_63500;hypothetical protein;0	401241808;3	641376181;0	49954064;0	99999834;7	20759E-07;FALSE
PA14_39090;hypothetical protein;-0	480310406;5	518013035;0	499699139;0	99999834;7	20759E-07;FALSE
PA14_61250;APC family lysine-specific permease;0	488928614;6	577308502;0	49975343;0	99999834;7	20759E-07;FALSE
PA14_20290;DNA binding-protein;-0	504872734;10	69481747;0	500378176;0	99999834;7	20759E-07;FALSE
PA14_53340;hypothetical protein;0	434654888;5	066345385;0	502396458;0	99999834;7	20759E-07;FALSE
PA14_31160;hypothetical protein;-0	42332524;4	190262224;0	502456298;0	99999834;7	20759E-07;FALSE
PA14_18180;hypothetical protein;0	375509252;2	653049242;0	502703789;0	99999834;7	20759E-07;FALSE
PA14_58550;lipopolysaccharide biosynthetic protein LpxO1;0	5039093;6	437220651;0	502807227;0	99999834;7	20759E-07;FALSE
PA14_59640;hypothetical protein;0	408816949;1	546504761;0	502954565;0	99999834;7	20759E-07;FALSE
PA14_40780;hypothetical protein;-0	429843623;7	269580303;0	502969782;0	99999834;7	20759E-07;FALSE
PA14_52730;hypothetical protein;0	451227734;4	362800345;0	503666633;0	99999834;7	20759E-07;FALSE
PA14_47860;oxidoreductase;0	467475186;6	133104721;0	503824877;0	99999834;7	20759E-07;FALSE
PA14_08010;hypothetical protein;0	387749844;5	398075416;0	504269296;0	99999834;7	20759E-07;FALSE
PA14_20840;hypothetical protein;-0	496240944;5	789276639;0	504597715;0	99999834;7	20759E-07;FALSE
PA14_51680;radical activating enzyme;0	477244686;5	776999704;0	505354993;0	99999834;7	20759E-07;FALSE
PA14_35600;hypothetical protein;0	479452118;5	081480544;0	506094006;0	99999834;7	20759E-07;FALSE
PA14_10480;transcriptional regulator;-0	472212714;6	249556332;0	506317238;0	99999834;7	20759E-07;FALSE
PA14_68070;periplasmic binding protein;-0	499991644;7	115050529;0	506455778;0	99999834;7	20759E-07;FALSE
PA14_06700;heme d1 biosynthesis protein NirL;0	596842355;0	652298951;0	506519526;0	99999834;7	20759E-07;FALSE
PA14_30490;lavin-dependent oxidoreductase;-0	378209182;4	250487175;0	507449435;0	99999834;7	20759E-07;FALSE
PA14_10960;ferredoxin oxidoreductase subunit;-0	454107006;1	819507506;0	507453646;0	99999834;7	20759E-07;FALSE
PA14_01610;hypothetical protein;0	368787118;2	609559661;0	509405457;0	99999834;7	20759E-07;FALSE
PA14_66050;acyl-CoA dehydrogenase;-0	439354541;4	999370102;0	509725152;0	99999834;7	20759E-07;FALSE
PA14_59530;hypothetical protein;0	371057839;2	225031313;0	510253535;0	99999834;7	20759E-07;FALSE
PA14_57200;glutathione S-transferase;0	500538614;7	496033542;0	510906551;0	99999834;7	20759E-07;FALSE
PA14_47900;MFS transporter;-0	36611359;2	006838435;0	510976856;0	99999834;7	20759E-07;FALSE
PA14_08300;phage-related protein	tail component;0	437072242;7	280652004;0	511496302;0	99999834;7	20759E-07;FALSE
PA14_61150;oxidoreductase;0	479748564;5	862833865;0	511917572;0	99999834;7	20759E-07;FALSE
PA14_08280;bacteriophage protein;0	412068208;5	12936665;0	511952474;0	99999834;7	20759E-07;FALSE
PA14_48380;hypothetical protein;-0	463448131;0	429241076;0	51198663;0	99999834;7	20759E-07;FALSE
PA14_29360;two-component sensor PfeS;-0	515657372;7	350650938;0	512527111;0	99999834;7	20759E-07;FALSE
PA14_36670;hypothetical protein;-0	399041874;4	367113352;0	513081899;0	99999834;7	20759E-07;FALSE
PA14_52500;hypothetical protein;0	365129377;2	789759292;0	513198594;0	99999834;7	20759E-07;FALSE
PA14_06900;hypothetical protein;0	381219339;1	094728171;0	514420983;0	99999834;7	20759E-07;FALSE
PA14_50240;hypothetical protein;-0	506470766;6	969088662;0	51465571;0	99999834;7	20759E-07;FALSE
PA14_46780;hypothetical protein;-0	467540512;5	375223567;0	515040554;0	99999834;7	20759E-07;FALSE
PA14_60770;outer membrane protein;-0	441738743;5	533315976;0	515209032;0	99999834;7	20759E-07;FALSE
PA14_34080;Lip3;0	445500914;7	198268356;0	515708265;0	99999834;7	20759E-07;FALSE
PA14_37270;LamB/YcsF family protein;0	362401908;1	941246835;0	515991872;0	99999834;7	20759E-07;FALSE
PA14_24580;hypothetical protein;0	473368177;6	36879251;0	516001956;0	99999834;7	20759E-07;FALSE
PA14_50070;hypothetical protein;0	491645559;9	103703236;0	51609953;0	99999834;7	20759E-07;FALSE
PA14_30620;AraC family transcriptional regulator;-0	497877785;8	298732164;0	516282418;0	99999834;7	20759E-07;FALSE
PA14_58890;hemolysin activation/secretion protein;0	402463947;3	722696232;0	516370273;0	99999834;7	20759E-07;FALSE
PA14_08840;30S ribosomal protein S10;0	445580004;8	346305686;0	516658653;0	99999834;7	20759E-07;FALSE
PA14_58970;hypothetical protein;0	407599972;1	072234488;0	516894145;0	99999834;7	20759E-07;FALSE
PA14_21460;hypothetical protein;-0	386633969;2	999590118;0	517772555;0	99999834;7	20759E-07;FALSE
PA14_08090;phage tail tube protein;0	663559816;3	334948437;0	518988415;0	99999834;7	20759E-07;FALSE
PA14_00600;transcriptional regulator;-0	392947743;3	360997059;0	518995342;0	99999834;7	20759E-07;FALSE
PA14_72340;glutamate/aspartate:proton symporter;0	486930595;6	334227369;0	520173294;0	99999834;7	20759E-07;FALSE
PA14_71890;coenzyme A transferase;0	484716268;5	799961472;0	520270642;0	99999834;7	20759E-07;FALSE
PA14_05960;cold-shock protein;0	496410438;10	74271356;0	521333785;0	99999834;7	20759E-07;FALSE
PA14_52000;hypothetical protein;-0	449679552;5	789870481;0	521671508;0	99999834;7	20759E-07;FALSE
PA14_14400;hypothetical protein;-0	357142838;2	133994596;0	522893627;0	99999834;7	20759E-07;FALSE
PA14_07010;hypothetical protein;0	420389017;3	827027017;0	522987189;0	99999834;7	20759E-07;FALSE
PA14_55780;two-component sensor;-0	456175571;6	158120793;0	523016827;0	99999834;7	20759E-07;FALSE
PA14_36480;hypothetical protein;-0	366668576;4	202048869;0	523119422;0	99999834;7	20759E-07;FALSE
PA14_23480;hypothetical protein;0	459739049;4	921491896;0	523191041;0	99999834;7	20759E-07;FALSE
PA14_66440;O-acetylhomoserine aminocarboxypropyltransferase;-0	447694199;6	472943045;0	524938983;0	99999834;7	20759E-07;FALSE
PA14_59690;hypothetical protein;0	433542253;3	949700905;0	525343963;0	99999834;7	20759E-07;FALSE
PA14_55360;transport protein ExbB2;0	432407613;4	007769264;0	525722629;0	99999834;7	20759E-07;FALSE
PA14_14290;hypothetical protein;0	490456645;5	378297995;0	525857968;0	99999834;7	20759E-07;FALSE
PA14_62600;aspartate alpha-decarboxylase;0	429539294;5	413031631;0	52611719;0	99999834;7	20759E-07;FALSE
PA14_67840;ABC-type amino acid transporter;-0	486961348;5	599267683;0	527345337;0	99999834;7	20759E-07;FALSE
PA14_37080;hypothetical protein;0	404469228;3	264872705;0	527563279;0	99999834;7	20759E-07;FALSE
PA14_51150;cis	cis-muconate transporter MucK;-0	407733574;3	77284514;0	527702391;0	99999834;7	20759E-07;FALSE
PA14_34600;glyceraldehyde-3-phosphate dehydrogenase;0	465017214;5	004235805;0	527749878;0	99999834;7	20759E-07;FALSE
PA14_33200;hypothetical protein;0	40737206;1	289763781;0	527784601;0	99999834;7	20759E-07;FALSE
PA14_23970;general secretion pathway protein D;-0	495404832;8	990683901;0	528048645;0	99999834;7	20759E-07;FALSE
PA14_15450;transcriptional regulator MerD;0	417563347;3	431190392;0	530691551;0	99999834;7	20759E-07;FALSE
PA14_28570;DNA-specific endonuclease I;0	375537383;3	895048967;0	531572619;0	99999834;7	20759E-07;FALSE
PA14_08130;hypothetical protein;0	39230854;5	55254845;0	531836797;0	99999834;7	20759E-07;FALSE
PA14_34640;gluconokinase;0	409971446;6	268644005;0	532783994;0	99999834;7	20759E-07;FALSE
PA14_20190;copper ABC transporter periplasmic substrate-binding protein;0	361108887;2	880727604;0	533032657;0	99999834;7	20759E-07;FALSE
PA14_57950;hypothetical protein;0	48358892;9	647152979;0	533129063;0	99999834;7	20759E-07;FALSE
PA14_55750;chemotaxis transducer;0	484174806;6	133522417;0	533644945;0	99999834;7	20759E-07;FALSE
PA14_33230;hypothetical protein;-0	346927822;1	831962946;0	534691666;0	99999834;7	20759E-07;FALSE
PA14_37370;esterase;-0	348746613;2	0583824;0	534813825;0	99999834;7	20759E-07;FALSE
PA14_31220;hypothetical protein;0	352781571;2	235326309;0	535492033;0	99999834;7	20759E-07;FALSE
PA14_01380;protoheme IX farnesyltransferase;-0	402396381;3	836130004;0	536140389;0	99999834;7	20759E-07;FALSE
PA14_22250;hypothetical protein;0	3524175;2	75122034;0	53810236;0	99999834;7	20759E-07;FALSE
PA14_45400;hypothetical protein;-0	510429751;7	874100969;0	538747099;0	99999834;7	20759E-07;FALSE
PA14_43080;VgrG14;-0	344390473;1	979824028;0	538856702;0	99999834;7	20759E-07;FALSE
PA14_35150;alcohol dehydrogenase;0	387967427;3	729009734;0	539751679;0	99999834;7	20759E-07;FALSE
PA14_02390;transcriptional regulator;-0	385488934;5	538135813;0	540030617;0	99999834;7	20759E-07;FALSE
PA14_31430;hypothetical protein;-0	452357714;6	537515601;0	540165277;0	99999834;7	20759E-07;FALSE
PA14_09240;pyochelin biosynthesis protein PchD;0	360952199;10	2364983;0	54082806;0	99999834;7	20759E-07;FALSE
PA14_24650;ribosome modulation factor;-0	36090665;14	21191727;0	541360866;0	99999834;7	20759E-07;FALSE
PA14_21650;hypothetical protein;0	45815925;5	284844537;0	541765234;0	99999834;7	20759E-07;FALSE
PA14_53370;phospholipase accessory protein PlcR;-0	345127524;3	009653625;0	542831848;0	99999834;7	20759E-07;FALSE
PA14_20470;hypothetical protein;0	379710852;5	503131925;0	543060497;0	99999834;7	20759E-07;FALSE
PA14_45290;cytochrome C-type biogenesis protein CcmH;0	459987378;6	888532834;0	543312672;0	99999834;7	20759E-07;FALSE
PA14_70770;hypothetical protein;0	491361299;7	199000516;0	543399889;0	99999834;7	20759E-07;FALSE
PA14_12550;hypothetical protein;0	399315728;4	228567278;0	543480223;0	99999834;7	20759E-07;FALSE
PA14_15370;hypothetical protein;0	351265426;2	451599681;0	543558335;0	99999834;7	20759E-07;FALSE
PA14_23440;group 1 glycosyl transferase;-0	436404956;8	327896314;0	543883349;0	99999834;7	20759E-07;FALSE
PA14_57720;sulfate adenylyltransferase subunit 2;-0	456644067;9	451422596;0	544612032;0	99999834;7	20759E-07;FALSE
PA14_46080;hypothetical protein;0	409163818;0	795387214;0	546250623;0	99999834;7	20759E-07;FALSE
PA14_51610;hypothetical protein;0	363977434;1	301791703;0	547250706;0	99999834;7	20759E-07;FALSE
PA14_61350;hypothetical protein;0	449083854;5	106128691;0	547917742;0	99999834;7	20759E-07;FALSE
PA14_56640;MFS transporter;-0	340513246;3	036258088;0	548664472;0	99999834;7	20759E-07;FALSE
PA14_09220;isochorismate-pyruvate lyase;0	354323743;7	188872691;0	549166317;0	99999834;7	20759E-07;FALSE
PA14_10490;hypothetical protein;-0	352132292;5	034558286;0	549189726;0	99999834;7	20759E-07;FALSE
PA14_02410;TonB-dependent receptor;-0	353598027;3	214525365;0	550009174;0	99999834;7	20759E-07;FALSE
PA14_51620;transposase;-0	364262839;0	767378377;0	550629377;0	99999834;7	20759E-07;FALSE
PA14_32080;toluate 1	2-dioxygenase subunit alpha;0	392608497;3	540467885;0	552127902;0	99999834;7	20759E-07;FALSE
PA14_32100;toluate 1	2-dioxygenase subunit beta;0	501256127;0	434984508;0	552417546;0	99999834;7	20759E-07;FALSE
PA14_20980;short chain dehydrogenas;0	369900698;8	146622074;0	553160797;0	99999834;7	20759E-07;FALSE
PA14_08260;minor tail protein L;0	477971646;3	469939009;0	553209001;0	99999834;7	20759E-07;FALSE
PA14_71940;ABC subunit of A-band LPS efflux transporter;-0	477760388;7	230839464;0	55322964;0	99999834;7	20759E-07;FALSE
PA14_22180;hypothetical protein;0	335208288;2	760689015;0	553393251;0	99999834;7	20759E-07;FALSE
PA14_10260;dehydrogenase E1 component;0	34623796;2	965647465;0	553863368;0	99999834;7	20759E-07;FALSE
PA14_56670;hypothetical protein;0	40190945;7	048699221;0	555019433;0	99999834;7	20759E-07;FALSE
PA14_71310;hypothetical protein;-0	330692588;2	303019543;0	555664844;0	99999834;7	20759E-07;FALSE
PA14_28180;hypothetical protein;0	445861833;7	704671545;0	556448133;0	99999834;7	20759E-07;FALSE
PA14_66520;short chain dehydrogenase;0	390230497;3	951827722;0	55702762;0	99999834;7	20759E-07;FALSE
PA14_62100;sulfite oxidase subunit YedZ;0	4751814;5	841863695;0	557136482;0	99999834;7	20759E-07;FALSE
PA14_32660;MFS family transporter;0	335499959;1	470926734;0	557686892;0	99999834;7	20759E-07;FALSE
PA14_09870;SAM-dependent methyltransferase	EftM;-0	348371782;3	294139325;0	558233831;0	99999834;7	20759E-07;FALSE
PA14_01480;hypothetical protein;-0	40385502;4	291147444;0	558273337;0	99999834;7	20759E-07;FALSE
PA14_26390;hypothetical protein;0	437958272;6	3853333;0	558427822;0	99999834;7	20759E-07;FALSE
PA14_39980;transcriptional regulator;-0	414265441;4	412606046;0	558586357;0	99999834;7	20759E-07;FALSE
PA14_64480;DNA-binding transcriptional activator OsmE;-0	413264302;7	668208313;0	559275357;0	99999834;7	20759E-07;FALSE
PA14_65820;acyl-CoA dehydrogenase;-0	368254663;3	767242326;0	559543044;0	99999834;7	20759E-07;FALSE
PA14_55330;hypothetical protein;-0	397353945;0	78324194;0	56006716;0	99999834;7	20759E-07;FALSE
PA14_11060;fimbrial subunit CupB1;-0	370717924;2	669258078;0	560087567;0	99999834;7	20759E-07;FALSE
PA14_32490;hypothetical protein;-0	387730008;4	367454463;0	560510778;0	99999834;7	20759E-07;FALSE
PA14_56100;hypothetical protein;0	364856427;5	755451247;0	561160992;0	99999834;7	20759E-07;FALSE
PA14_53530;hypothetical protein;-0	430320434;4	630178213;0	561254998;0	99999834;7	20759E-07;FALSE
PA14_36700;hypothetical protein;-0	33479234;4	294318815;0	562386567;0	99999834;7	20759E-07;FALSE
PA14_26400;ABC transporter ATP-binding protein;0	419628836;6	109182843;0	562492406;0	99999834;7	20759E-07;FALSE
PA14_63440;bacteriophage integrase;0	423152572;4	107822244;0	562775428;0	99999834;7	20759E-07;FALSE
PA14_31740;hypothetical protein;0	335387601;1	890547897;0	564171575;0	99999834;7	20759E-07;FALSE
PA14_40750;hypothetical protein;-0	384730239;9	349947347;0	56451869;0	99999834;7	20759E-07;FALSE
PA14_10590;2-oxo-hepta-3-ene-1	7-dioic acid hydratase;0	333525226;1	498777489;0	564700391;0	99999834;7	20759E-07;FALSE
PA14_29060;transcriptional regulator;0	459515772;6	093335727;0	564749652;0	99999834;7	20759E-07;FALSE
PA14_55590;hypothetical protein;-0	357649683;3	115821875;0	566422767;0	99999834;7	20759E-07;FALSE
PA14_57190;hypothetical protein;0	497374675;7	628061049;0	566695222;0	99999834;7	20759E-07;FALSE
PA14_41280;beta-lactamase;-0	458941655;5	614994257;0	566709324;0	99999834;7	20759E-07;FALSE
PA14_73280;F0F1 ATP synthase subunit delta;-0	45939314;8	434450119;0	567139405;0	99999834;7	20759E-07;FALSE
PA14_60760;hypothetical protein;-0	442280995;5	966663658;0	569743443;0	99999834;7	20759E-07;FALSE
PA14_51100;acyl-CoA dehydrogenase;-0	337818787;3	628987349;0	57007835;0	99999834;7	20759E-07;FALSE
PA14_13960;hypothetical protein;-0	325608597;1	55917991;0	570999106;0	99999834;7	20759E-07;FALSE
PA14_39860;hypothetical protein;-0	335107781;2	594380591;0	572975735;0	99999834;7	20759E-07;FALSE
PA14_17880;acetyl-CoA acetyltransferase;-0	346705174;1	738291788;0	573127697;0	99999834;7	20759E-07;FALSE
PA14_23720;translation initiation inhibitor;-0	427144146;6	387349042;0	573715288;0	99999834;7	20759E-07;FALSE
PA14_60670;RNA 3'-terminal-phosphate cyclase;0	403633642;5	010120856;0	57386265;0	99999834;7	20759E-07;FALSE
PA14_63740;hypothetical protein;-0	320423825;2	214478083;0	573964807;0	99999834;7	20759E-07;FALSE
PA14_44110;hypothetical protein;0	346005154;2	956911148;0	574614253;0	99999834;7	20759E-07;FALSE
PA14_08040;phage tail protein;0	443732785;3	882663245;0	575146292;0	99999834;7	20759E-07;FALSE
PA14_01350;hypothetical protein;-0	355795439;3	492946115;0	575787976;0	99999834;7	20759E-07;FALSE
PA14_21010;FAD-dependent monooxygenase;0	353234255;8	793495751;0	576392435;0	99999834;7	20759E-07;FALSE
PA14_38840;NAD+ dependent acetaldehyde dehydrogenase;0	351042089;3	8691676;0	576821647;0	99999834;7	20759E-07;FALSE
PA14_40160;NADH-ubiquinone/plastoquinone oxidoreductase;0	405927342;4	283119796;0	576905962;0	99999834;7	20759E-07;FALSE
PA14_06875;rsmYregulatoryRNA;0	354892761;11	77193549;0	57697836;0	99999834;7	20759E-07;FALSE
PA14_18470;poly(beta-D-mannuronate) lyase;0	31460311;2	209845752;0	577866169;0	99999834;7	20759E-07;FALSE
PA14_05210;hypothetical protein;0	496645986;7	733921592;0	578061041;0	99999834;7	20759E-07;FALSE
PA14_22740;hypothetical protein;-0	446596016;4	872585782;0	578244377;0	99999834;7	20759E-07;FALSE
PA14_28680;50S ribosomal protein L20;0	462421509;9	875117442;0	578455998;0	99999834;7	20759E-07;FALSE
PA14_71560;glutathione-independent formaldehyde dehydrogenase;-0	3827375;4	155437167;0	579438702;0	99999834;7	20759E-07;FALSE
PA14_61820;GTP-dependent nucleic acid-binding protein EngD;-0	476900125;7	430731963;0	579975898;0	99999834;7	20759E-07;FALSE
PA14_26360;ABC transporter permease;0	448253269;6	732894234;0	580039242;0	99999834;7	20759E-07;FALSE
PA14_60660;nucleotidyltransferase;0	423765141;5	18700129;0	580780083;0	99999834;7	20759E-07;FALSE
PA14_69710;site-specific tyrosine recombinase XerC;-0	457498397;5	552829157;0	581321085;0	99999834;7	20759E-07;FALSE
PA14_22240;hypothetical protein;0	312890259;1	997212949;0	581598153;0	99999834;7	20759E-07;FALSE
PA14_00590;lipoprotein;-0	359014415;3	335304705;0	58178304;0	99999834;7	20759E-07;FALSE
PA14_61790;peptidyl-tRNA hydrolase;-0	456908717;6	808315416;0	581929188;0	99999834;7	20759E-07;FALSE
PA14_67850;ABC-type amino acid transport protein	periplasmic component;-0	470404237;5	463498087;0	581929223;0	99999834;7	20759E-07;FALSE
PA14_32330;cyanate permease;0	461745287;8	022099143;0	582063482;0	99999834;7	20759E-07;FALSE
PA14_19570;ABC transporter permease;-0	320354956;4	460873345;0	582650506;0	99999834;7	20759E-07;FALSE
PA14_42870;hypothetical protein;0	489163931;7	38278731;0	582845088;0	99999834;7	20759E-07;FALSE
PA14_64870;ABC transporter ATP-binding protein;-0	415114243;4	070035418;0	583141042;0	99999834;7	20759E-07;FALSE
PA14_57710;bifunctional sulfate adenylyltransferase subunit 1/adenylylsulfate kinase;-0	445620798;9	873288458;0	583667347;0	99999834;7	20759E-07;FALSE
PA14_51630;transposase;0	317179739;2	531903666;0	583843289;0	99999834;7	20759E-07;FALSE
PA14_30200;cold-shock protein CspD;0	45627044;9	35915081;0	584325074;0	99999834;7	20759E-07;FALSE
PA14_21050;short chain dehydrogenase;-0	409918473;4	014620017;0	584446971;0	99999834;7	20759E-07;FALSE
PA14_48440;NAD(P)H dehydrogenase;0	344788414;3	277155309;0	584945927;0	99999834;7	20759E-07;FALSE
PA14_43780;oxidoreductase;-0	340619931;3	459393852;0	584973121;0	99999834;7	20759E-07;FALSE
PA14_13810;respiratory nitrate reductase delta chain;0	347651966;0	803742933;0	58523197;0	99999834;7	20759E-07;FALSE
PA14_30560;hypothetical protein;-0	418187938;5	636269702;0	585912487;0	99999834;7	20759E-07;FALSE
PA14_36100;4-hydroxythreonine-4-phosphate dehydrogenase;-0	344688208;2	887092075;0	586303969;0	99999834;7	20759E-07;FALSE
PA14_49180;two-component response regulator PhoP;-0	487179874;7	848680964;0	586608079;0	99999834;7	20759E-07;FALSE
PA14_39000;hypothetical protein;0	325428875;2	878208736;0	58695477;0	99999834;7	20759E-07;FALSE
PA14_39710;radical SAM protein;0	341414075;2	699851611;0	587291556;0	99999834;7	20759E-07;FALSE
PA14_52580;aspartate kinase;0	458161593;7	66968697;0	588387408;0	99999834;7	20759E-07;FALSE
PA14_67190;type VI secretion lipase immunity protein	Tli5b3;-0	395765093;4	309016185;0	588542628;0	99999834;7	20759E-07;FALSE
PA14_56560;hypothetical protein;0	380403745;4	143130072;0	588631757;0	99999834;7	20759E-07;FALSE
PA14_44970;molybdenum cofactor biosynthesis protein A;0	485819792;8	868059761;0	588653528;0	99999834;7	20759E-07;FALSE
PA14_06650;c-type cytochrome;0	402890492;4	230969879;0	590714208;0	99999834;7	20759E-07;FALSE
PA14_72650;hypothetical protein;-0	308754112;3	688091718;0	591192531;0	99999834;7	20759E-07;FALSE
PA14_54720;hypothetical protein;0	306888491;2	103978781;0	591781942;0	99999834;7	20759E-07;FALSE
PA14_60320;type 4 fimbrial biogenesis protein PilE;-0	427186744;9	550222728;0	593723411;0	99999834;7	20759E-07;FALSE
PA14_55450;HxcQ;0	375441261;3	561647574;0	59406326;0	99999834;7	20759E-07;FALSE
PA14_59110;hypothetical protein;0	406895259;4	518868315;0	594391824;0	99999834;7	20759E-07;FALSE
PA14_32670;hypothetical protein;-0	304252082;2	980344221;0	5950709;0	99999834;7	20759E-07;FALSE
PA14_71070;AraC family transcriptional regulator;0	462592112;9	033889176;0	595243656;0	99999834;7	20759E-07;FALSE
PA14_61750;4-diphosphocytidyl-2-C-methyl-D-erythritol kinase;-0	467306918;8	611975013;0	595692382;0	99999834;7	20759E-07;FALSE
PA14_70340;SphB;-0	314398823;1	539424506;0	597139113;0	99999834;7	20759E-07;FALSE
PA14_31630;LysR family transcriptional regulator;-0	36412025;3	409612218;0	597407289;0	99999834;7	20759E-07;FALSE
PA14_08210;hypothetical protein;0	507834412;4	092371717;0	59830726;0	99999834;7	20759E-07;FALSE
PA14_27690;RNA polymerase sigma factor;0	307612019;1	04694844;0	598539763;0	99999834;7	20759E-07;FALSE
PA14_07990;hypothetical protein;0	314079779;3	409994913;0	599096465;0	99999834;7	20759E-07;FALSE
PA14_37220;LysR family transcriptional regulator;0	423526523;4	859170781;0	599140761;0	99999834;7	20759E-07;FALSE
PA14_18110;transcriptional regulator MmsR;-0	407111912;5	702302634;0	599762787;0	99999834;7	20759E-07;FALSE
PA14_70120;MFS transporter;0	355445417;3	98501765;0	600008538;0	99999834;7	20759E-07;FALSE
PA14_31380;sulfate transporter;0	304347197;3	616902906;0	600344165;0	99999834;7	20759E-07;FALSE
PA14_18800;hypothetical protein;-0	42504498;4	993921074;0	600432923;0	99999834;7	20759E-07;FALSE
PA14_28540;hypothetical protein;0	30152301;2	184300035;0	60145937;0	99999834;7	20759E-07;FALSE
PA14_30660;excinuclease ABC subunit C;-0	490686574;7	242091621;0	602202755;0	99999834;7	20759E-07;FALSE
PA14_36880;ompetence-damaged protein;-0	301669698;1	80138057;0	6023675;0	99999834;7	20759E-07;FALSE
PA14_20640;hypothetical protein;-0	352901994;3	96972368;0	602510072;0	99999834;7	20759E-07;FALSE
PA14_48510;hypothetical protein;-0	383979769;3	887963858;0	603163747;0	99999834;7	20759E-07;FALSE
PA14_10240;branched-chain alpha-keto acid dehydrogenase subunit E2;0	331407923;3	528864676;0	603647693;0	99999834;7	20759E-07;FALSE
PA14_32770;hypothetical protein;0	471290878;6	937769743;0	604845181;0	99999834;7	20759E-07;FALSE
PA14_21760;cold acclimation protein B;0	412376759;7	782521081;0	605702743;0	99999834;7	20759E-07;FALSE
PA14_51190;thiolase;-0	459006784;5	909314185;0	605928392;0	99999834;7	20759E-07;FALSE
PA14_10050;hypothetical protein;0	325468193;1	014970908;0	605982223;0	99999834;7	20759E-07;FALSE
PA14_27910;hypothetical protein;-0	458997897;5	914486491;0	606030674;0	99999834;7	20759E-07;FALSE
PA14_46990;two-component response regulator;-0	439452302;7	018334463;0	607183244;0	99999834;7	20759E-07;FALSE
PA14_01840;RNA polymerase ECF-subfamily sigma-70 factor;0	372050364;5	795710752;0	607453925;0	99999834;7	20759E-07;FALSE
PA14_31720;hypothetical protein;0	335438058;5	496699232;0	607765387;0	99999834;7	20759E-07;FALSE
PA14_32860;hypothetical protein;-0	377800654;4	652515752;0	608139867;0	99999834;7	20759E-07;FALSE
PA14_20630;hypothetical protein;0	291281815;2	87050469;0	608720038;0	99999834;7	20759E-07;FALSE
PA14_73390;hypothetical protein;-0	346279474;3	197392289;0	608727366;0	99999834;7	20759E-07;FALSE
PA14_43830;3-methyl-2-oxobutanoate hydroxymethyltransferase;0	346317118;3	34764157;0	609331727;0	99999834;7	20759E-07;FALSE
PA14_09930;exonuclease III;0	435905506;5	136547337;0	609524846;0	99999834;7	20759E-07;FALSE
PA14_08240;hypothetical protein;0	415443525;5	869305284;0	61018622;0	99999834;7	20759E-07;FALSE
PA14_34010;HsiG3;-0	48086319;6	589678522;0	611207338;0	99999834;7	20759E-07;FALSE
PA14_02740;class II aldolase/adducin domain-containing protein;0	291408033;2	050767754;0	611342892;0	99999834;7	20759E-07;FALSE
PA14_21920;ABC transporter permease;-0	391085423;4	303842862;0	611688641;0	99999834;7	20759E-07;FALSE
PA14_34550;hypothetical protein;0	289825457;2	443921098;0	611917714;0	99999834;7	20759E-07;FALSE
PA14_49100;glutathione S-transferase;-0	296861251;2	717119545;0	612750143;0	99999834;7	20759E-07;FALSE
PA14_15090;hypothetical protein;-0	389915341;5	397446129;0	614206806;0	99999834;7	20759E-07;FALSE
PA14_67940;hypothetical protein;0	372197918;3	234257783;0	614427447;0	99999834;7	20759E-07;FALSE
PA14_53610;hypothetical protein;-0	411035844;4	422412476;0	614618458;0	99999834;7	20759E-07;FALSE
PA14_61110;hypothetical protein;0	439732972;5	232559118;0	615261148;0	99999834;7	20759E-07;FALSE
PA14_17080;uridylate kinase;-0	483030577;7	43510383;0	615559362;0	99999834;7	20759E-07;FALSE
PA14_32250;hypothetical protein;0	283980922;2	292702325;0	61598559;0	99999834;7	20759E-07;FALSE
PA14_67710;rRNA methylase;-0	394853087;4	733544738;0	616575179;0	99999834;7	20759E-07;FALSE
PA14_00710;osmotically inducible protein OsmC;-0	323427287;6	719950788;0	616680673;0	99999834;7	20759E-07;FALSE
PA14_36460;hypothetical protein;-0	391953568;4	844336712;0	617211726;0	99999834;7	20759E-07;FALSE
PA14_61290;lipoprotein;-0	426360678;8	437396773;0	618008068;0	99999834;7	20759E-07;FALSE
PA14_55020;ABC transporter permease;0	350423602;3	910326034;0	618133618;0	99999834;7	20759E-07;FALSE
PA14_31330;EAL domain-containing protein;-0	374097177;3	889559192;0	618195758;0	99999834;7	20759E-07;FALSE
PA14_71140;3-hydroxybutyryl-CoA dehydrogenase;-0	395449727;0	819965866;0	618646782;0	99999834;7	20759E-07;FALSE
PA14_60780;ABC transporter permease;-0	439159775;5	502385127;0	618995235;0	99999834;7	20759E-07;FALSE
PA14_16000;50S ribosomal protein L19;0	462605021;9	073998633;0	619131957;0	99999834;7	20759E-07;FALSE
PA14_27090;lipase chaperone;-0	290964291;3	247259762;0	619134263;0	99999834;7	20759E-07;FALSE
PA14_57010;chaperonin GroEL;-0	384111186;10	47238812;0	620279667;0	99999834;7	20759E-07;FALSE
PA14_36290;hypothetical protein;0	340775974;4	083503535;0	620281595;0	99999834;7	20759E-07;FALSE
PA14_11230;hypothetical protein;-0	288270953;2	407720441;0	620493333;0	99999834;7	20759E-07;FALSE
PA14_35430;pyoverdine biosynthesis protein PvcA;-0	289018439;2	042821093;0	620666887;0	99999834;7	20759E-07;FALSE
PA14_31030;cation efflux system protein;0	384821194;4	268946267;0	621703333;0	99999834;7	20759E-07;FALSE
PA14_50470;flagellar basal body rod protein FlgC;-0	40310025;4	888524027;0	622120231;0	99999834;7	20759E-07;FALSE
PA14_04570;hypothetical protein;-0	355939794;3	565929171;0	622173057;0	99999834;7	20759E-07;FALSE
PA14_61130;c-type cytochrome;0	403244945;4	411835205;0	622669651;0	99999834;7	20759E-07;FALSE
PA14_17010;Na(+)/H(+) exchanger protein;0	475556705;6	711005975;0	62315099;0	99999834;7	20759E-07;FALSE
PA14_18120;methylmalonate-semialdehyde dehydrogenase;0	323522392;4	052410129;0	623996984;0	99999834;7	20759E-07;FALSE
PA14_30860;TrbG-like protein;-0	278723294;1	956438826;0	624265074;0	99999834;7	20759E-07;FALSE
PA14_25440;lipoprotein releasing system	ATP-binding protein;-0	439975982;6	048229885;0	624302923;0	99999834;7	20759E-07;FALSE
PA14_19860;hypothetical protein;0	483432514;7	906700238;0	624669728;0	99999834;7	20759E-07;FALSE
PA14_21960;hypothetical protein;-0	434265017;5	991437618;0	624719565;0	99999834;7	20759E-07;FALSE
PA14_15830;GntR family transcriptional regulator;0	362939772;4	183305738;0	625020239;0	99999834;7	20759E-07;FALSE
PA14_58450;dipeptide ABC transporter permease DppC;-0	411020023;4	941298158;0	625394826;0	99999834;7	20759E-07;FALSE
PA14_08390;S-adenosylmethionine decarboxylase;0	421271226;5	282685803;0	62728402;0	99999834;7	20759E-07;FALSE
PA14_61380;hypothetical protein;0	313810026;6	741759091;0	627923001;0	99999834;7	20759E-07;FALSE
PA14_36680;hypothetical protein;-0	314244591;4	035661933;0	628119294;0	99999834;7	20759E-07;FALSE
PA14_02260;two-component response regulator;-0	463351182;8	440095001;0	628295269;0	99999834;7	20759E-07;FALSE
PA14_21530;ankyrin domain-containing protein;-0	41969533;5	157015888;0	628590411;0	99999834;7	20759E-07;FALSE
PA14_51670;hypothetical protein;0	401118246;5	689813712;0	62879906;0	99999834;7	20759E-07;FALSE
PA14_22100;hypothetical protein;0	282792619;2	113469797;0	629255327;0	99999834;7	20759E-07;FALSE
PA14_56470;MFS transporter;0	396945064;4	609328932;0	629285412;0	99999834;7	20759E-07;FALSE
PA14_00820;TagQ1;0	29439791;7	146074578;0	629770489;0	99999834;7	20759E-07;FALSE
PA14_03290;hypothetical protein;0	361057054;4	861925434;0	630060168;0	99999834;7	20759E-07;FALSE
PA14_52490;hypothetical protein;0	317871283;2	771066805;0	630489138;0	99999834;7	20759E-07;FALSE
PA14_36375;hypothetical protein;-0	327116048;4	112014073;0	630622331;0	99999834;7	20759E-07;FALSE
PA14_46000;hypothetical protein;0	272787763;1	485178173;0	631035863;0	99999834;7	20759E-07;FALSE
PA14_67310;amino acid permease;0	298808786;3	662544496;0	631651656;0	99999834;7	20759E-07;FALSE
PA14_13670;hypothetical protein;-0	331138607;3	269997364;0	631891578;0	99999834;7	20759E-07;FALSE
PA14_08250;hypothetical protein;0	27965288;3	380059508;0	631989122;0	99999834;7	20759E-07;FALSE
PA14_02690;amino acid permease;-0	297740836;3	204918389;0	632194403;0	99999834;7	20759E-07;FALSE
PA14_13610;ABC transporter permease;-0	326348901;5	671961174;0	632460088;0	99999834;7	20759E-07;FALSE
PA14_54520;porin;0	304066336;4	969544711;0	632552048;0	99999834;7	20759E-07;FALSE
PA14_43730;hypothetical protein;-0	307642841;3	45382471;0	632690933;0	99999834;7	20759E-07;FALSE
PA14_26130;morphinone reductase;0	305663757;3	919611702;0	633025336;0	99999834;7	20759E-07;FALSE
PA14_05550;major intrinsic multiple antibiotic resistance efflux outer membrane protein OprM precursor;-0	468608822;7	915166523;0	633341784;0	99999834;7	20759E-07;FALSE
PA14_28910;radical activating enzyme;0	363129522;4	735343498;0	634762379;0	99999834;7	20759E-07;FALSE
PA14_43370;potassium-transporting ATPase subunit C;-0	363113863;0	797145606;0	635034425;0	99999834;7	20759E-07;FALSE
PA14_68890;iron ABC transporter	permease;-0	45558292;6	830833748;0	635830402;0	99999834;7	20759E-07;FALSE
PA14_47640;major facilitator transporter;-0	272414259;3	101978025;0	636187547;0	99999834;7	20759E-07;FALSE
PA14_07440;hypothetical protein;-0	331202182;3	463022861;0	636235631;0	99999834;7	20759E-07;FALSE
PA14_22510;hypothetical protein;-0	268211246;1	701778599;0	63694625;0	99999834;7	20759E-07;FALSE
PA14_37010;fimbrial subunit CupA4;0	27166214;1	877932713;0	637252773;0	99999834;7	20759E-07;FALSE
PA14_05390;ChpA;-0	472264916;10	12120088;0	637485209;0	99999834;7	20759E-07;FALSE
PA14_36710;glycogen branching protein;-0	335280067;6	142615703;0	637624673;0	99999834;7	20759E-07;FALSE
PA14_37130;hypothetical protein;-0	358710835;3	774475802;0	637647823;0	99999834;7	20759E-07;FALSE
PA14_01320;cytochrome c oxidase subunit III;-0	383372399;4	655458081;0	637816935;0	99999834;7	20759E-07;FALSE
PA14_27400;LysR family transcriptional regulator;0	281311991;2	852872979;0	637988776;0	99999834;7	20759E-07;FALSE
PA14_36180;LysR family transcriptional regulator;0	404945124;4	25924178;0	638254696;0	99999834;7	20759E-07;FALSE
PA14_51080;dioxygenase;-0	374246838;4	305176636;0	638968439;0	99999834;7	20759E-07;FALSE
PA14_58650;chemotaxis transducer;-0	472482017;8	110338526;0	639268787;0	99999834;7	20759E-07;FALSE
PA14_41563;uroporphyrin-III C-methyltransferase;0	292984578;3	317974051;0	639296628;0	99999834;7	20759E-07;FALSE
PA14_21940;hypothetical protein;-0	364445625;4	381558878;0	639895388;0	99999834;7	20759E-07;FALSE
PA14_35240;hypothetical protein;0	361238349;4	820336298;0	640216943;0	99999834;7	20759E-07;FALSE
PA14_34500;ABC transporter ATP-binding protein;-0	390630812;4	230857125;0	640458895;0	99999834;7	20759E-07;FALSE
PA14_71370;hypothetical protein;0	265575375;1	90937229;0	640518439;0	99999834;7	20759E-07;FALSE
PA14_36690;cardiolipin synthase 2;-0	30617047;4	393058981;0	640847686;0	99999834;7	20759E-07;FALSE
PA14_17220;lipid-A-disaccharide synthase;-0	467871074;7	749894175;0	64131693;0	99999834;7	20759E-07;FALSE
PA14_13030;CioA	cyanide insensitive terminal oxidase;0	468772645;10	51468;0	641701471;0	99999834;7	20759E-07;FALSE
PA14_43310;hypothetical protein;0	288514052;6	354275972;0	642907761;0	99999834;7	20759E-07;FALSE
PA14_55220;MFS family transporter;0	38897789;4	626724424;0	643255281;0	99999834;7	20759E-07;FALSE
PA14_00440;tryptophan synthase subunit alpha;-0	444459833;6	142625711;0	643474548;0	99999834;7	20759E-07;FALSE
PA14_51530;ExoU;-0	308842125;10	11674624;0	643647154;0	99999834;7	20759E-07;FALSE
PA14_33880;hypothetical protein;0	453522092;8	460326468;0	643801083;0	99999834;7	20759E-07;FALSE
PA14_45030;hypothetical protein;0	277693604;2	771829733;0	643939959;0	99999834;7	20759E-07;FALSE
PA14_27755;glutathione S-transferase;0	428795701;6	991936116;0	644289591;0	99999834;7	20759E-07;FALSE
PA14_21380;hypothetical protein;-0	263573794;1	985133168;0	645034151;0	99999834;7	20759E-07;FALSE
PA14_63640;2	4-dienoyl-CoA reductase;0	263353807;3	009581224;0	645060398;0	99999834;7	20759E-07;FALSE
PA14_20570;chaperone;-0	310048264;3	777492606;0	645201531;0	99999834;7	20759E-07;FALSE
PA14_33580;hypothetical protein;-0	450497797;6	807649557;0	645684718;0	99999834;7	20759E-07;FALSE
PA14_51020;hypothetical protein;0	295731884;5	583397584;0	64636874;0	99999834;7	20759E-07;FALSE
PA14_47010;hypothetical protein;0	363482703;4	11162314;0	646627178;0	99999834;7	20759E-07;FALSE
PA14_34680;oxidoreductase;0	329133434;3	690440981;0	647035844;0	99999834;7	20759E-07;FALSE
PA14_36780;hypothetical protein;-0	320462267;4	229304397;0	647516771;0	99999834;7	20759E-07;FALSE
PA14_29650;hypothetical protein;0	286097187;1	204841056;0	647939239;0	99999834;7	20759E-07;FALSE
PA14_22230;hypothetical protein;-0	26625164;2	360938892;0	648360619;0	99999834;7	20759E-07;FALSE
PA14_34320;DszC family monooxygenase;0	272568581;2	503718306;0	648721145;0	99999834;7	20759E-07;FALSE
PA14_36980;hypothetical protein;0	289847859;5	29713805;0	649107329;0	99999834;7	20759E-07;FALSE
PA14_55640;exonuclease SbcD;0	411409814;5	643650047;0	649316507;0	99999834;7	20759E-07;FALSE
PA14_27660;hypothetical protein;-0	348207335;1	134949755;0	649322184;0	99999834;7	20759E-07;FALSE
PA14_09280;pyochelin synthetase;0	27580776;11	80215414;0	650578893;0	99999834;7	20759E-07;FALSE
PA14_01900;protocatechuate 3	4-dioxygenase subunit beta;0	265258596;2	251502652;0	651272781;0	99999834;7	20759E-07;FALSE
PA14_33380;hypothetical protein;-0	278132272;2	621829841;0	652334504;0	99999834;7	20759E-07;FALSE
PA14_09760;GntR family transcriptional regulator;0	271796523;5	747351049;0	652425142;0	99999834;7	20759E-07;FALSE
PA14_24050;general secretion pathway protein I;-0	408271791;5	282066448;0	653129604;0	99999834;7	20759E-07;FALSE
PA14_50420;flagellar basal body L-ring protein;0	407941289;5	73607521;0	653515244;0	99999834;7	20759E-07;FALSE
PA14_34190;methanesulfonate sulfonatase MsuD;-0	286053152;2	560586839;0	653797241;0	99999834;7	20759E-07;FALSE
PA14_31500;AMP-binding protein;0	403561519;5	359298587;0	654008673;0	99999834;7	20759E-07;FALSE
PA14_37090;aldehyde dehydrogenase;0	353994851;4	257219943;0	654093556;0	99999834;7	20759E-07;FALSE
PA14_27890;hypothetical protein;-0	272355823;1	416694978;0	654266728;0	99999834;7	20759E-07;FALSE
PA14_44780;transcriptional regulator;0	448038089;8	442604;0	654535207;0	99999834;7	20759E-07;FALSE
PA14_45130;transporter;0	361960003;3	904664362;0	654810011;0	99999834;7	20759E-07;FALSE
PA14_23420;ZbdP;-0	354052036;9	290693191;0	654847713;0	99999834;7	20759E-07;FALSE
PA14_39220;hypothetical protein;-0	252844298;1	613607569;0	655266017;0	99999834;7	20759E-07;FALSE
PA14_50640;hypothetical protein;-0	441216306;6	084942566;0	655550581;0	99999834;7	20759E-07;FALSE
PA14_59020;hypothetical protein;0	276780256;1	445135584;0	65571972;0	99999834;7	20759E-07;FALSE
PA14_72260;hypothetical protein;0	405408486;4	923195379;0	655872149;0	99999834;7	20759E-07;FALSE
PA14_56180;hypothetical protein;-0	447428562;8	37536938;0	656136632;0	99999834;7	20759E-07;FALSE
PA14_63550;formate dehydrogenase accessory protein FdhE;0	32470127;4	293774609;0	656161864;0	99999834;7	20759E-07;FALSE
PA14_33360;hypothetical protein;0	266659114;2	915555873;0	656410462;0	99999834;7	20759E-07;FALSE
PA14_70980;choline transporter BetT;0	418600484;6	715328476;0	656931113;0	99999834;7	20759E-07;FALSE
PA14_63710;glycosyl transferase family protein;-0	251815804;1	826949759;0	656961624;0	99999834;7	20759E-07;FALSE
PA14_23760;isopropylmalate isomerase small subunit;0	417430676;7	733132394;0	657209816;0	99999834;7	20759E-07;FALSE
PA14_59280;type IV B pilus protein;-0	273375512;1	353682825;0	657228486;0	99999834;7	20759E-07;FALSE
PA14_55000;ABC transporter periplasmic protein;0	311486501;3	77356873;0	658294378;0	99999834;7	20759E-07;FALSE
PA14_34300;DszC family monooxygenase;-0	2520614;2	16975371;0	658833426;0	99999834;7	20759E-07;FALSE
PA14_30160;hypothetical protein;-0	308974544;3	48681897;0	658837868;0	99999834;7	20759E-07;FALSE
PA14_27170;hypothetical protein;-0	391523336;4	656777085;0	659035675;0	99999834;7	20759E-07;FALSE
PA14_68300;arginine/ornithine antiporter;-0	413911331;6	447994997;0	659049236;0	99999834;7	20759E-07;FALSE
PA14_12170;hypothetical protein;0	311030957;0	812574427;0	659072538;0	99999834;7	20759E-07;FALSE
PA14_32830;hypothetical protein;-0	336669864;4	377818493;0	659185675;0	99999834;7	20759E-07;FALSE
PA14_45060;transporter;0	298712707;2	877414464;0	659230912;0	99999834;7	20759E-07;FALSE
PA14_69940;xanthine phosphoribosyltransferase;0	398539212;6	519058604;0	659238063;0	99999834;7	20759E-07;FALSE
PA14_16250;elastase LasB;-0	451661511;11	85259596;0	659396099;0	99999834;7	20759E-07;FALSE
PA14_48400;hypothetical protein;-0	249844546;2	432543739;0	660581354;0	99999834;7	20759E-07;FALSE
PA14_56090;hypothetical protein;0	389872562;8	091766557;0	661404394;0	99999834;7	20759E-07;FALSE
PA14_25940;hypothetical protein;0	475069599;10	91079883;0	661535403;0	99999834;7	20759E-07;FALSE
PA14_36280;antibiotic biosynthesis monooxygenase;0	274068445;2	692034002;0	66154993;0	99999834;7	20759E-07;FALSE
PA14_06800;hypothetical protein;0	312610383;0	718141368;0	661634361;0	99999834;7	20759E-07;FALSE
PA14_39670;hypothetical protein;-0	251590331;1	737946859;0	661860066;0	99999834;7	20759E-07;FALSE
PA14_13830;respiratory nitrate reductase gamma chain;0	257437409;1	339512041;0	661870511;0	99999834;7	20759E-07;FALSE
PA14_38770;peptidase;-0	376303357;5	785969443;0	66261426;0	99999834;7	20759E-07;FALSE
PA14_61430;hypothetical protein;0	420612806;5	98143426;0	66270726;0	99999834;7	20759E-07;FALSE
PA14_12730;hypothetical protein;0	360815517;4	224374514;0	662847539;0	99999834;7	20759E-07;FALSE
PA14_19750;hypothetical protein;-0	249970966;2	409177344;0	662979996;0	99999834;7	20759E-07;FALSE
PA14_48115;alkaline protease secretion protein AprD;-0	347948596;8	770187595;0	663057186;0	99999834;7	20759E-07;FALSE
PA14_28930;hypothetical protein;-0	287819166;2	876395331;0	663626273;0	99999834;7	20759E-07;FALSE
PA14_53690;hypothetical protein;-0	30340485;3	095842414;0	66367031;0	99999834;7	20759E-07;FALSE
PA14_43900;hypothetical protein;-0	269390628;8	463608645;0	663890351;0	99999834;7	20759E-07;FALSE
PA14_11620;ABC transporter;0	254436152;2	709963661;0	664689626;0	99999834;7	20759E-07;FALSE
PA14_63540;selenocysteine synthase;0	459367223;6	558654055;0	664811494;0	99999834;7	20759E-07;FALSE
PA14_00300;phospholipase C	PlcB;-0	429260117;6	549381451;0	665615309;0	99999834;7	20759E-07;FALSE
PA14_04240;ABC transporter permease;0	298597608;2	694545456;0	665920709;0	99999834;7	20759E-07;FALSE
PA14_24040;general secretion pathway outer membrane protein H precursor;-0	374881784;6	786248327;0	66689005;0	99999834;7	20759E-07;FALSE
PA14_46920;ABC transporter permease;-0	456984523;7	1389834;0	666898216;0	99999834;7	20759E-07;FALSE
PA14_34000;HsiH3;-0	410731157;5	347882157;0	667075337;0	99999834;7	20759E-07;FALSE
PA14_29750;hypothetical protein;-0	390815842;4	722941466;0	66727913;0	99999834;7	20759E-07;FALSE
PA14_02110;diguanylate cyclase;-0	304041768;3	952555677;0	667583848;0	99999834;7	20759E-07;FALSE
PA14_28400;outer membrane OprD family porin;-0	440195583;9	944306224;0	6676883;0	99999834;7	20759E-07;FALSE
PA14_02730;dihydrodipicolinate synthetase;0	348788034;4	856237751;0	668107546;0	99999834;7	20759E-07;FALSE
PA14_15445;mercury resistance protein;0	242395923;1	567261453;0	668374038;0	99999834;7	20759E-07;FALSE
PA14_18550;alginate biosynthesis protein Alg44;0	24871062;2	314886759;0	668922145;0	99999834;7	20759E-07;FALSE
PA14_12310;metalloprotease;-0	405677681;6	257855667;0	669058917;0	99999834;7	20759E-07;FALSE
PA14_09270;dihydroaeruginoic acid synthetase;0	263411693;11	75590805;0	66916509;0	99999834;7	20759E-07;FALSE
PA14_07400;hypothetical protein;0	382745182;4	256917119;0	669357996;0	99999834;7	20759E-07;FALSE
PA14_52340;hypothetical protein;-0	462130528;7	780600957;0	669470494;0	99999834;7	20759E-07;FALSE
PA14_37250;major facilitator transporter;-0	261880857;2	598981582;0	66950566;0	99999834;7	20759E-07;FALSE
PA14_63090;L-lactate dehydrogenase;0	373231028;4	022052419;0	669540364;0	99999834;7	20759E-07;FALSE
PA14_30270;leucyl/phenylalanyl-tRNA--protein transferase;-0	390489257;5	352183837;0	670142044;0	99999834;7	20759E-07;FALSE
PA14_14660;hypothetical protein;-0	309801306;8	420896245;0	67040292;0	99999834;7	20759E-07;FALSE
PA14_21260;hypothetical protein;0	334758485;3	569341662;0	670921417;0	99999834;7	20759E-07;FALSE
PA14_13450;transmembrane sensor;-0	32019503;4	446767826;0	671469919;0	99999834;7	20759E-07;FALSE
PA14_31100;plasmid partitioning protein;0	268443078;3	562619318;0	672878056;0	99999834;7	20759E-07;FALSE
PA14_13920;hypothetical protein;-0	347947137;4	059172802;0	672919882;0	99999834;7	20759E-07;FALSE
PA14_35050;hypothetical protein;0	260793921;2	81746433;0	673514485;0	99999834;7	20759E-07;FALSE
PA14_03770;agmatinase;0	257364782;3	000999136;0	674654537;0	99999834;7	20759E-07;FALSE
PA14_10670;aminoglycoside 3'-phosphotransferase type IIB;-0	389081937;5	245499412;0	674732161;0	99999834;7	20759E-07;FALSE
PA14_15250;hypothetical protein;-0	272994944;3	122643683;0	675637563;0	99999834;7	20759E-07;FALSE
PA14_38200;thiamine pyrophosphate protein;0	421412747;5	584401201;0	675648685;0	99999834;7	20759E-07;FALSE
PA14_28090;hypothetical protein;0	237881529;1	797412595;0	675841247;0	99999834;7	20759E-07;FALSE
PA14_08220;hypothetical protein;0	381635712;3	564431999;0	675900862;0	99999834;7	20759E-07;FALSE
PA14_71260;FMN oxidoreductase;0	344135281;4	282251873;0	676993549;0	99999834;7	20759E-07;FALSE
PA14_50720;ShaE;-0	326766767;3	859771462;0	677017311;0	99999834;7	20759E-07;FALSE
PA14_03370;hypothetical protein;-0	353543915;6	3901058;0	677917299;0	99999834;7	20759E-07;FALSE
PA14_64690;transmembrane sensor;-0	405889238;5	056836808;0	678045637;0	99999834;7	20759E-07;FALSE
PA14_17130;1-deoxy-D-xylulose 5-phosphate reductoisomerase;-0	438188559;7	584005707;0	678520646;0	99999834;7	20759E-07;FALSE
PA14_29405;rhsI1;0	365421595;5	304750072;0	67890684;0	99999834;7	20759E-07;FALSE
PA14_56000;chemotactic transducer PctA;-0	439843951;7	373029531;0	679104291;0	99999834;7	20759E-07;FALSE
PA14_27630;protein associated with synthesis and assembly of refractile inclusion bodies;-0	309018648;4	233717475;0	679575795;0	99999834;7	20759E-07;FALSE
PA14_44260;oxidoreductase;0	269633075;3	099324888;0	679731333;0	99999834;7	20759E-07;FALSE
PA14_44010;2-oxoglutarate dehydrogenase E1;-0	449969862;10	14040544;0	680212055;0	99999834;7	20759E-07;FALSE
PA14_46170;LysR family transcriptional regulator;-0	252905027;4	424297313;0	680481101;0	99999834;7	20759E-07;FALSE
PA14_69300;hypothetical protein;0	456677719;7	529238506;0	680612062;0	99999834;7	20759E-07;FALSE
PA14_32640;hypothetical protein;0	298545226;0	618822922;0	681253953;0	99999834;7	20759E-07;FALSE
PA14_70170;hypothetical protein;0	346151568;5	932540685;0	681569574;0	99999834;7	20759E-07;FALSE
PA14_44170;hypothetical protein;0	445694875;8	348380897;0	682363403;0	99999834;7	20759E-07;FALSE
PA14_31920;outer membrane protein;-0	406868575;5	410318293;0	682531615;0	99999834;7	20759E-07;FALSE
PA14_43910;hypothetical protein;-0	293955068;3	885959853;0	683058254;0	99999834;7	20759E-07;FALSE
PA14_33330;hypothetical protein;-0	359240028;7	239548258;0	683154831;0	99999834;7	20759E-07;FALSE
PA14_47450;hypothetical protein;-0	396049149;5	740614902;0	683449607;0	99999834;7	20759E-07;FALSE
PA14_60540;hypothetical protein;0	417120398;8	054963549;0	684198748;0	99999834;7	20759E-07;FALSE
PA14_58800;hypothetical protein;-0	334209161;4	625935082;0	684629041;0	99999834;7	20759E-07;FALSE
PA14_70800;phosphate uptake regulatory protein PhoU;0	45056387;6	264029319;0	684986957;0	99999834;7	20759E-07;FALSE
PA14_18300;nucleotide sugar dehydrogenase;0	430268383;8	182570112;0	685424592;0	99999834;7	20759E-07;FALSE
PA14_54800;pseudouridylate synthase;-0	365098059;4	997063156;0	685777525;0	99999834;7	20759E-07;FALSE
PA14_51520;SpcU;-0	246241331;9	145544386;0	685830193;0	99999834;7	20759E-07;FALSE
PA14_59240;type IV B pilus protein;0	304386696;4	505132313;0	6862543;0	99999834;7	20759E-07;FALSE
PA14_35130;arsenic resistance transcriptional regulator;-0	247078732;2	697153507;0	686471498;0	99999834;7	20759E-07;FALSE
PA14_24710;two-component response regulator;0	29562209;3	688810608;0	686516579;0	99999834;7	20759E-07;FALSE
PA14_64790;MFS transporter;0	260997391;3	559483349;0	686676826;0	99999834;7	20759E-07;FALSE
PA14_53000;pterin-4-alpha-carbinolamine dehydratase;0	392836371;6	04161846;0	686767213;0	99999834;7	20759E-07;FALSE
PA14_37915;major facilitator transporter;0	327792429;4	21565074;0	687920296;0	99999834;7	20759E-07;FALSE
PA14_33710;protein PvdO;-0	357353185;8	140722041;0	688004504;0	99999834;7	20759E-07;FALSE
PA14_43970;dihydrolipoamide dehydrogenase;-0	452553356;9	294981988;0	688005244;0	99999834;7	20759E-07;FALSE
PA14_51110;enoyl-CoA hydratase/isomerase;-0	237283634;2	678712757;0	688470275;0	99999834;7	20759E-07;FALSE
PA14_13560;hypothetical protein;0	267146435;3	368201391;0	68849761;0	99999834;7	20759E-07;FALSE
PA14_36400;hypothetical protein;-0	24857295;4	290831186;0	688732201;0	99999834;7	20759E-07;FALSE
PA14_21175;hypothetical protein;-0	411974245;6	470303137;0	690227029;0	99999834;7	20759E-07;FALSE
PA14_40150;transcriptional regulator;-0	375854912;4	696629822;0	690325734;0	99999834;7	20759E-07;FALSE
PA14_50080;flagellar biosynthesis chaperone;-0	36711315;5	382901639;0	690648637;0	99999834;7	20759E-07;FALSE
PA14_31130;hypothetical protein;-0	232155215;3	434045761;0	690802;0	99999834;7	20759E-07;FALSE
PA14_01460;C4-dicarboxylate transporter DctA;0	334617648;4	400391304;0	69097749;0	99999834;7	20759E-07;FALSE
PA14_43380;potassium-transporting ATPase subunit B;0	245272848;2	956367422;0	690999543;0	99999834;7	20759E-07;FALSE
PA14_02270;chemotaxis transducer;-0	44061176;8	204886252;0	691067538;0	99999834;7	20759E-07;FALSE
PA14_48100;alkaline protease secretion protein AprE;-0	295662457;8	591697098;0	6919658;0	99999834;7	20759E-07;FALSE
PA14_27490;hypothetical protein;0	278615595;3	682632512;0	692161372;0	99999834;7	20759E-07;FALSE
PA14_20450;carbon-phosphorus lyase complex accessory protein;-0	399348104;5	228109112;0	692801042;0	99999834;7	20759E-07;FALSE
PA14_15770;hypothetical protein;-0	449518512;7	60451941;0	693461516;0	99999834;7	20759E-07;FALSE
PA14_66540;hypothetical protein;-0	366326565;4	939334459;0	69397406;0	99999834;7	20759E-07;FALSE
PA14_67320;histidine ammonia-lyase;0	30205028;3	534306496;0	694022096;0	99999834;7	20759E-07;FALSE
PA14_09290;pyochelin biosynthetic protein PchG;0	23899593;9	205488773;0	694485471;0	99999834;7	20759E-07;FALSE
PA14_49690;oxidoreductase;-0	308168868;3	511917924;0	694757509;0	99999834;7	20759E-07;FALSE
PA14_09300;ABC transporter ATP-binding protein;0	240161642;10	26266118;0	6949704;0	99999834;7	20759E-07;FALSE
PA14_04210;transporter;-0	311222704;3	831197791;0	694979764;0	99999834;7	20759E-07;FALSE
PA14_18410;alginate o-acetyltransferase AlgF;-0	223052371;1	47928171;0	695550318;0	99999834;7	20759E-07;FALSE
PA14_34710;major facilitator transporter;0	263255172;3	439127125;0	695558568;0	99999834;7	20759E-07;FALSE
PA14_52990;phenylalanine 4-monooxygenase;0	307129635;4	748968662;0	695684365;0	99999834;7	20759E-07;FALSE
PA14_39080;hypothetical protein;0	343920336;4	089737886;0	696191787;0	99999834;7	20759E-07;FALSE
PA14_15460;mercuric reductase;0	416765581;6	371589848;0	69629311;0	99999834;7	20759E-07;FALSE
PA14_48990;hypothetical protein;-0	296809731;0	695235093;0	696534951;0	99999834;7	20759E-07;FALSE
PA14_70300;SphA;-0	294550952;3	75057709;0	696618826;0	99999834;7	20759E-07;FALSE
PA14_28950;hypothetical protein;0	290119233;3	68981938;0	696911957;0	99999834;7	20759E-07;FALSE
PA14_63100;ferredoxin;0	417543664;5	289037013;0	696943538;0	99999834;7	20759E-07;FALSE
PA14_68210;dTDP-4-dehydrorhamnose 3	5-epimerase;-0	448882857;7	790972897;0	696957861;0	99999834;7	20759E-07;FALSE
PA14_23410;glycosyl transferase family protein;-0	308209236;7	124927439;0	697468654;0	99999834;7	20759E-07;FALSE
PA14_55470;HxcY;0	278034602;2	923508358;0	69761902;0	99999834;7	20759E-07;FALSE
PA14_61170;transmembrane protein;0	366082772;4	482584782;0	697854594;0	99999834;7	20759E-07;FALSE
PA14_29290;hypothetical protein;0	26448164;3	424147351;0	697909287;0	99999834;7	20759E-07;FALSE
PA14_27250;LysR family transcriptional regulator;0	269764678;3	324919998;0	698177198;0	99999834;7	20759E-07;FALSE
PA14_55030;ABC transporter permease;0	326656368;4	23322854;0	69824285;0	99999834;7	20759E-07;FALSE
PA14_10620;homoprotocatechuate 2	3-dioxygenase;-0	340496416;3	61089966;0	698457546;0	99999834;7	20759E-07;FALSE
PA14_36530;hypothetical protein;0	250431901;5	872151202;0	698510689;0	99999834;7	20759E-07;FALSE
PA14_71710;tryptophan permease;0	412446033;6	005375767;0	698598977;0	99999834;7	20759E-07;FALSE
PA14_48240;outer membrane component of multidrug efflux pump;-0	223889717;2	372546713;0	698905785;0	99999834;7	20759E-07;FALSE
PA14_22220;hypothetical protein;-0	260404686;0	869524545;0	69894154;0	99999834;7	20759E-07;FALSE
PA14_52480;hypothetical protein;0	321948292;3	642933453;0	699806831;0	99999834;7	20759E-07;FALSE
PA14_10790;beta-lactamase;0	304213075;3	918767265;0	699885817;0	99999834;7	20759E-07;FALSE
PA14_63960;CntO;0	301922068;11	53306057;0	699889738;0	99999834;7	20759E-07;FALSE
PA14_71400;hypothetical protein;-0	25521739;3	206868733;0	700621378;0	99999834;7	20759E-07;FALSE
PA14_23400;hypothetical protein;-0	419804304;8	197683781;0	700711;0	99999834;7	20759E-07;FALSE
PA14_09320;ABC transporter ATP-binding protein;0	23577048;10	17148803;0	701471866;0	99999834;7	20759E-07;FALSE
PA14_28210;hypothetical protein;0	355950118;5	851144763;0	702070506;0	99999834;7	20759E-07;FALSE
PA14_04610;transporter;0	391376409;5	558541489;0	702612524;0	99999834;7	20759E-07;FALSE
PA14_39250;double-glycine peptidase;0	22958986;1	178573688;0	703305462;0	99999834;7	20759E-07;FALSE
PA14_31070;hypothetical protein;0	296095725;3	777365452;0	703695714;0	99999834;7	20759E-07;FALSE
PA14_34280;hypothetical protein;0	217298523;2	030117327;0	703726453;0	99999834;7	20759E-07;FALSE
PA14_40610;hypothetical protein;-0	233242195;1	038148513;0	703924626;0	99999834;7	20759E-07;FALSE
PA14_73120;hypothetical protein;-0	465134714;7	706200872;0	703936377;0	99999834;7	20759E-07;FALSE
PA14_36070;hypothetical protein;0	327128021;3	926545777;0	70419499;0	99999834;7	20759E-07;FALSE
PA14_01560;hypothetical protein;0	37377758;4	438854481;0	704304782;0	99999834;7	20759E-07;FALSE
PA14_20950;3-oxoacyl-ACP synthase;0	265844555;8	333458902;0	704357967;0	99999834;7	20759E-07;FALSE
PA14_06880;LysR family transcriptional regulator;-0	249275129;3	066503153;0	70568637;0	99999834;7	20759E-07;FALSE
PA14_61180;hypothetical protein;0	262780395;3	108480578;0	706403516;0	99999834;7	20759E-07;FALSE
PA14_55490;HxcT;0	224074319;2	98832467;0	706460888;0	99999834;7	20759E-07;FALSE
PA14_06420;hypothetical protein;0	248457157;3	697559071;0	706760592;0	99999834;7	20759E-07;FALSE
PA14_02680;aldehyde dehydrogenase;0	302641731;3	715529953;0	707220156;0	99999834;7	20759E-07;FALSE
PA14_38850;cytochrome c550;-0	214286121;1	909770787;0	707708142;0	99999834;7	20759E-07;FALSE
PA14_71210;hypothetical protein;-0	25363542;3	602395567;0	707849563;0	99999834;7	20759E-07;FALSE
PA14_36540;hypothetical protein;-0	235468824;4	759039319;0	707930972;0	99999834;7	20759E-07;FALSE
PA14_08050;tail fiber protein;0	251085908;7	382445881;0	708174014;0	99999834;7	20759E-07;FALSE
PA14_14370;ABC-transporter ATP-binding component;-0	341745576;6	023069541;0	708718524;0	99999834;7	20759E-07;FALSE
PA14_32950;hypothetical protein;-0	334063791;5	981819456;0	708880313;0	99999834;7	20759E-07;FALSE
PA14_06790;cytochrome c oxidase subunit;0	238586792;2	756079986;0	708974956;0	99999834;7	20759E-07;FALSE
PA14_19010;Tsi3;-0	251545154;4	513608928;0	709337643;0	99999834;7	20759E-07;FALSE
PA14_03100;hypothetical protein;0	291477183;3	24262081;0	70952149;0	99999834;7	20759E-07;FALSE
PA14_33310;hypothetical protein;-0	298248487;6	798093717;0	710341656;0	99999834;7	20759E-07;FALSE
PA14_58210;hypothetical protein;-0	305294875;3	811310094;0	710407042;0	99999834;7	20759E-07;FALSE
PA14_71190;hypothetical protein;0	214049846;1	708378875;0	710783069;0	99999834;7	20759E-07;FALSE
PA14_37650;hypothetical protein;0	219898701;2	492204762;0	710995844;0	99999834;7	20759E-07;FALSE
PA14_40170;transporter;-0	404910791;6	435058232;0	711112225;0	99999834;7	20759E-07;FALSE
PA14_10280;short-chain dehydrogenase;0	212787099;2	217809855;0	711114012;0	99999834;7	20759E-07;FALSE
PA14_28895;hypothetical protein;0	30608381;7	345473188;0	711172135;0	99999834;7	20759E-07;FALSE
PA14_24480;hypothetical protein;0	408025667;5	414061429;0	711656541;0	99999834;7	20759E-07;FALSE
PA14_59920;hypothetical protein;0	311064117;3	798336882;0	711673502;0	99999834;7	20759E-07;FALSE
PA14_21470;hypothetical protein;-0	212727748;2	638597096;0	71207318;0	99999834;7	20759E-07;FALSE
PA14_19940;hypothetical protein;-0	376511488;5	184969154;0	712166991;0	99999834;7	20759E-07;FALSE
PA14_35340;2-ketogluconate kinase;0	210687836;2	371342986;0	712608661;0	99999834;7	20759E-07;FALSE
PA14_31750;acyltransferase;0	23879809;3	358344926;0	712695906;0	99999834;7	20759E-07;FALSE
PA14_18830;adenylosuccinate lyase;0	249354264;3	48974764;0	712987854;0	99999834;7	20759E-07;FALSE
PA14_01660;guanine deaminase;-0	427888953;6	514161093;0	713495161;0	99999834;7	20759E-07;FALSE
PA14_39530;hydroxylase molybdopterin-containing subunit;0	372950402;5	023661129;0	713771907;0	99999834;7	20759E-07;FALSE
PA14_07740;4-hydroxythreonine-4-phosphate dehydrogenase;-0	398529905;7	559739431;0	7141103;0	99999834;7	20759E-07;FALSE
PA14_29070;hypothetical protein;0	289754357;4	204348179;0	714643338;0	99999834;7	20759E-07;FALSE
PA14_28920;chaperone;0	400807246;7	078733542;0	714870979;0	99999834;7	20759E-07;FALSE
PA14_68350;carbamate kinase;-0	423408591;8	111805242;0	714897527;0	99999834;7	20759E-07;FALSE
PA14_34520;ABC transporter permease;-0	350485947;4	719233;0	715817178;0	99999834;7	20759E-07;FALSE
PA14_42860;hypothetical protein;0	3676412;4	69624526;0	716179543;0	99999834;7	20759E-07;FALSE
PA14_36550;hypothetical protein;-0	264014838;5	894275352;0	716485989;0	99999834;7	20759E-07;FALSE
PA14_29490;type II secretion protein;0	311643524;4	773524512;0	716646622;0	99999834;7	20759E-07;FALSE
PA14_64980;NAD synthetase;0	378702006;5	863248979;0	716927894;0	99999834;7	20759E-07;FALSE
PA14_72360;hypothetical protein;0	235503592;10	07641376;0	717007633;0	99999834;7	20759E-07;FALSE
PA14_49960;hypothetical protein;-0	39144778;6	312212859;0	717273351;0	99999834;7	20759E-07;FALSE
PA14_67780;hypothetical protein;-0	366655677;4	700137063;0	717407615;0	99999834;7	20759E-07;FALSE
PA14_35030;hypothetical protein;0	277602227;0	645324261;0	717635269;0	99999834;7	20759E-07;FALSE
PA14_73230;F0F1 ATP synthase subunit epsilon;-0	424599169;7	447641496;0	717764916;0	99999834;7	20759E-07;FALSE
PA14_21020;non-ribosomal peptide synthetase;0	296316697;11	5943275;0	719514519;0	99999834;7	20759E-07;FALSE
PA14_60060;hypothetical protein;-0	302976982;4	487310133;0	719698344;0	99999834;7	20759E-07;FALSE
PA14_60930;hypothetical protein;0	359069251;6	94479076;0	719897851;0	99999834;7	20759E-07;FALSE
PA14_37150;hypothetical protein;-0	20808312;2	201911528;0	720235047;0	99999834;7	20759E-07;FALSE
PA14_71160;hypothetical protein;-0	213704754;2	150639614;0	720639905;0	99999834;7	20759E-07;FALSE
PA14_47280;phosphonoacetaldehyde hydrolase;0	313045497;4	380051226;0	720764297;0	99999834;7	20759E-07;FALSE
PA14_59540;hypothetical protein;0	353740859;5	397427801;0	720980311;0	99999834;7	20759E-07;FALSE
PA14_19950;hypothetical protein;-0	32512092;5	641968101;0	722597791;0	99999834;7	20759E-07;FALSE
PA14_51640;hypothetical protein;-0	203391311;1	961176588;0	722912767;0	99999834;7	20759E-07;FALSE
PA14_05120;hypothetical protein;-0	370762346;4	877742246;0	723247137;0	99999834;7	20759E-07;FALSE
PA14_07250;hypothetical protein;0	292449507;4	405153538;0	723425659;0	99999834;7	20759E-07;FALSE
PA14_68190;dTDP-4-dehydrorhamnose reductase;-0	44018522;8	706210007;0	723928623;0	99999834;7	20759E-07;FALSE
PA14_58120;rod shape-determining protein MreD;-0	403805826;5	922632261;0	724159819;0	99999834;7	20759E-07;FALSE
PA14_43810;cytochrome c;0	316447229;4	229654456;0	724234361;0	99999834;7	20759E-07;FALSE
PA14_59990;hypothetical protein;0	215902858;2	245530009;0	724367401;0	99999834;7	20759E-07;FALSE
PA14_60650;hypothetical protein;0	339643791;4	872872496;0	724555345;0	99999834;7	20759E-07;FALSE
PA14_02090;TetR family transcriptional regulator;0	428806281;7	21617313;0	72466437;0	99999834;7	20759E-07;FALSE
PA14_21450;hypothetical protein;-0	255309008;4	742534496;0	72504274;0	99999834;7	20759E-07;FALSE
PA14_55380;hypothetical protein;0	270183621;3	922138989;0	725241512;0	99999834;7	20759E-07;FALSE
PA14_28970;hypothetical protein;-0	212316147;2	051640348;0	725262879;0	99999834;7	20759E-07;FALSE
PA14_08910;30S ribosomal protein S3;0	385416317;8	58197087;0	725649236;0	99999834;7	20759E-07;FALSE
PA14_34180;NADH-dependent FMN reductase MsuE;-0	19996734;1	948841657;0	725916333;0	99999834;7	20759E-07;FALSE
PA14_30470;periplasmic aliphatic sulfonate-binding protein;-0	363186009;4	358335722;0	726729047;0	99999834;7	20759E-07;FALSE
PA14_64370;urease subunit beta;-0	25071055;3	556025508;0	726774416;0	99999834;7	20759E-07;FALSE
PA14_13000;transcriptional regulator;-0	234748753;6	699227116;0	727171076;0	99999834;7	20759E-07;FALSE
PA14_68810;hypothetical protein;-0	450964792;6	738706518;0	727385689;0	99999834;7	20759E-07;FALSE
PA14_64580;two-component sensor;0	333899857;4	475967016;0	727435495;0	99999834;7	20759E-07;FALSE
PA14_50430;flagellar basal body rod protein FlgG;0	429850974;6	559239246;0	728015121;0	99999834;7	20759E-07;FALSE
PA14_41830;phosphoserine phosphatase;0	390014912;5	40975737;0	728538208;0	99999834;7	20759E-07;FALSE
PA14_02900;4-hydroxybenzoate transporter PcaK;-0	212354774;2	969945156;0	728713059;0	99999834;7	20759E-07;FALSE
PA14_40510;cbb3-type cytochrome c oxidase subunit I;0	386244513;5	720028322;0	729017012;0	99999834;7	20759E-07;FALSE
PA14_55140;hypothetical protein;0	202901871;2	363371888;0	729098585;0	99999834;7	20759E-07;FALSE
PA14_53920;transcriptional regulator;0	329011823;5	245134413;0	729899917;0	99999834;7	20759E-07;FALSE
PA14_60820;outer membrane protein OprJ;0	308448997;4	787088771;0	729980485;0	99999834;7	20759E-07;FALSE
PA14_48700;glutathione-regulated potassium-efflux system protein KefB;0	448506374;6	5552163;0	730215907;0	99999834;7	20759E-07;FALSE
PA14_15380;replicative helicase	RepA;0	379197613;5	638113877;0	731247299;0	99999834;7	20759E-07;FALSE
PA14_49070;hypothetical protein;-0	397903716;6	391719407;0	731250299;0	99999834;7	20759E-07;FALSE
PA14_33480;L-sorbosone dehydrogenase;-0	402386809;7	345311604;0	731358677;0	99999834;7	20759E-07;FALSE
PA14_64770;benzoylformate decarboxylase;0	244760538;3	209475443;0	731740939;0	99999834;7	20759E-07;FALSE
PA14_27110;2'-5' RNA ligase;0	286912329;4	832701799;0	731951825;0	99999834;7	20759E-07;FALSE
PA14_17960;glycerol kinase;-0	383477537;5	817756527;0	73213579;0	99999834;7	20759E-07;FALSE
PA14_56110;hypothetical protein;0	285649733;5	127102795;0	732236686;0	99999834;7	20759E-07;FALSE
PA14_00240;hypothetical protein;-0	366940227;5	693408217;0	732249393;0	99999834;7	20759E-07;FALSE
PA14_09790;transcriptional regulator;0	374055527;5	813996934;0	732311569;0	99999834;7	20759E-07;FALSE
PA14_60560;hypothetical protein;-0	272159017;3	86231852;0	732688004;0	99999834;7	20759E-07;FALSE
PA14_36760;KU domain-containing protein;-0	273436182;4	503751728;0	733197267;0	99999834;7	20759E-07;FALSE
PA14_53950;methylcitrate synthase;-0	391169379;6	550355906;0	733560264;0	99999834;7	20759E-07;FALSE
PA14_58130;rod shape-determining protein MreC;-0	360856185;6	708377883;0	733789383;0	99999834;7	20759E-07;FALSE
PA14_45910;RND efflux membrane fusion protein;0	293054489;4	086967034;0	734610903;0	99999834;7	20759E-07;FALSE
PA14_61260;hypothetical protein;-0	412586166;7	393165091;0	734663169;0	99999834;7	20759E-07;FALSE
PA14_15700;amino acid permease;-0	209790355;4	676103279;0	734845646;0	99999834;7	20759E-07;FALSE
PA14_32650;glutathione S-transferase;-0	336770643;-0	00469158;0	735446331;0	99999834;7	20759E-07;FALSE
PA14_29480;ABC-2 transporter permease;0	295080436;3	932956853;0	735506415;0	99999834;7	20759E-07;FALSE
PA14_10470;MFS transporter;0	398340631;5	756495117;0	736546208;0	99999834;7	20759E-07;FALSE
PA14_03530;transcriptional regulator;-0	25287422;4	222283661;0	736584848;0	99999834;7	20759E-07;FALSE
PA14_46330;transcriptional regulator;-0	238569839;3	883426618;0	73696559;0	99999834;7	20759E-07;FALSE
PA14_23160;sodium/glutamate symporter;0	297662944;4	044601423;0	737428516;0	99999834;7	20759E-07;FALSE
PA14_36940;hypothetical protein;0	245496889;3	337107144;0	737579818;0	99999834;7	20759E-07;FALSE
PA14_44570;short-chain dehydrogenase;-0	241589899;3	128826711;0	737897311;0	99999834;7	20759E-07;FALSE
PA14_26870;hypothetical protein;-0	192792152;2	356889205;0	738567214;0	99999834;7	20759E-07;FALSE
PA14_40420;molybdenum transport protein ModC;-0	386836468;5	512245291;0	738667884;0	99999834;7	20759E-07;FALSE
PA14_31340;hypothetical protein;0	285923034;3	410142124;0	738823758;0	99999834;7	20759E-07;FALSE
PA14_67380;fatty acid desaturase;-0	244507948;4	222919404;0	739044791;0	99999834;7	20759E-07;FALSE
PA14_69820;hypothetical protein;-0	332598328;3	953180351;0	739209255;0	99999834;7	20759E-07;FALSE
PA14_56380;hypothetical protein;-0	362531276;5	575094974;0	740129578;0	99999834;7	20759E-07;FALSE
PA14_48620;clavaminic acid synthetase;-0	223178155;3	854350313;0	740159659;0	99999834;7	20759E-07;FALSE
PA14_50510;hypothetical protein;0	37190152;4	817808423;0	741079495;0	99999834;7	20759E-07;FALSE
PA14_66880;hypothetical protein;-0	389814867;6	224382528;0	741498114;0	99999834;7	20759E-07;FALSE
PA14_71910;glycosyltransferase WbpZ;-0	428189384;7	740280751;0	74178504;0	99999834;7	20759E-07;FALSE
PA14_30460;flavin-dependent oxidoreductase;-0	207059946;4	951101671;0	742896214;0	99999834;7	20759E-07;FALSE
PA14_39020;hypothetical protein;0	285730595;3	257014094;0	743266037;0	99999834;7	20759E-07;FALSE
PA14_54410;negative regulator for alginate biosynthesis MucB;-0	427023878;8	395268264;0	743395819;0	99999834;7	20759E-07;FALSE
PA14_69600;hypothetical protein;-0	37705594;6	612084585;0	743414439;0	99999834;7	20759E-07;FALSE
PA14_19710;alpha/beta hydrolase;-0	3120306;4	103585416;0	743936274;0	99999834;7	20759E-07;FALSE
PA14_43950;succinyl-CoA synthetase subunit beta;-0	400249296;9	153488668;0	74473025;0	99999834;7	20759E-07;FALSE
PA14_36790;hypothetical protein;-0	186821017;1	594502321;0	744906274;0	99999834;7	20759E-07;FALSE
PA14_26070;hypothetical protein;-0	21202345;3	490133148;0	744934528;0	99999834;7	20759E-07;FALSE
PA14_28220;hypothetical protein;0	271863115;4	648302836;0	745201768;0	99999834;7	20759E-07;FALSE
PA14_72870;aminotransferase;0	300828674;5	847397026;0	745311939;0	99999834;7	20759E-07;FALSE
PA14_40790;transcriptional regulator;0	341307824;5	213266876;0	745502977;0	99999834;7	20759E-07;FALSE
PA14_35370;transcriptional regulator PtxS;0	433200696;7	839075975;0	745576198;0	99999834;7	20759E-07;FALSE
PA14_29530;type II secretion system protein;0	214071513;2	599431877;0	745648613;0	99999834;7	20759E-07;FALSE
PA14_40270;cation transporter;-0	201547983;2	778375756;0	745676737;0	99999834;7	20759E-07;FALSE
PA14_32390;RND multidrug efflux transporter MexF;0	343456765;4	405061661;0	746203642;0	99999834;7	20759E-07;FALSE
PA14_62970;molecular chaperone DnaK;-0	38441789;9	752494424;0	746435827;0	99999834;7	20759E-07;FALSE
PA14_37880;ABC transporter substrate-binding protein	SppA;0	281647003;4	182668035;0	747255538;0	99999834;7	20759E-07;FALSE
PA14_37965;cyanate hydratase;0	247975565;3	2122851;0	747331791;0	99999834;7	20759E-07;FALSE
PA14_08190;hypothetical protein;0	187329052;3	237579809;0	74804801;0	99999834;7	20759E-07;FALSE
PA14_32350;hypothetical protein;0	204488448;2	664083835;0	749056086;0	99999834;7	20759E-07;FALSE
PA14_08120;tail length determinator protein;0	222740112;6	657959296;0	749365039;0	99999834;7	20759E-07;FALSE
PA14_28390;hypothetical protein;-0	392651487;5	68104691;0	749671679;0	99999834;7	20759E-07;FALSE
PA14_29500;type II secretion system protein;0	296638777;4	486491972;0	749762408;0	99999834;7	20759E-07;FALSE
PA14_17030;succinyldiaminopimelate transaminase;-0	372627976;5	649754753;0	750136173;0	99999834;7	20759E-07;FALSE
PA14_32130;1	6-dihydroxycyclohexa-2	4-diene-1-carboxylate dehydrogenase;-0	182972302;2	101548532;0	750797027;0	99999834;7	20759E-07;FALSE
PA14_64280;branched-chain amino acid ABC transporter permease;-0	180846559;1	51514079;0	751040854;0	99999834;7	20759E-07;FALSE
PA14_33060;hypothetical protein;-0	327036769;5	055104225;0	751108606;0	99999834;7	20759E-07;FALSE
PA14_30430;thiosulfate sulfurtransferase;-0	309132595;6	548267202;0	751160798;0	99999834;7	20759E-07;FALSE
PA14_38730;major facilitator superfamily transporter;0	41145146;5	841171311;0	75168797;0	99999834;7	20759E-07;FALSE
PA14_33590;hypothetical protein;-0	434622713;8	085388314;0	751754264;0	99999834;7	20759E-07;FALSE
PA14_21410;alkaline phosphatase;0	1884268;2	27755402;0	752415422;0	99999834;7	20759E-07;FALSE
PA14_06940;hypothetical protein;0	191229098;2	530635724;0	752433822;0	99999834;7	20759E-07;FALSE
PA14_59220;pyocin S5;-0	237894837;5	602969032;0	752440697;0	99999834;7	20759E-07;FALSE
PA14_14550;hypothetical protein;-0	194388178;6	749561952;0	752457832;0	99999834;7	20759E-07;FALSE
PA14_54110;transporter;0	199663893;0	717904918;0	752838637;0	99999834;7	20759E-07;FALSE
PA14_21220;hypothetical protein;0	352384272;7	433743764;0	753473622;0	99999834;7	20759E-07;FALSE
PA14_20550;hypothetical protein;-0	247301256;3	88845177;0	753474714;0	99999834;7	20759E-07;FALSE
PA14_12910;hypothetical protein;-0	23159304;4	224107537;0	754252925;0	99999834;7	20759E-07;FALSE
PA14_45340;heme exporter protein;0	27456624;3	828760264;0	75494795;0	99999834;7	20759E-07;FALSE
PA14_11090;chaperone CupB4;0	182208173;1	818732612;0	755152804;0	99999834;7	20759E-07;FALSE
PA14_22140;hypothetical protein;0	236311702;2	684141529;0	755437389;0	99999834;7	20759E-07;FALSE
PA14_23590;SawR;0	201827531;2	516883429;0	755557491;0	99999834;7	20759E-07;FALSE
PA14_24245;hypothetical protein;0	300817071;4	282088824;0	755604789;0	99999834;7	20759E-07;FALSE
PA14_36490;hypothetical protein;-0	223549526;4	107225604;0	756156895;0	99999834;7	20759E-07;FALSE
PA14_02890;hypothetical protein;0	272231081;3	881606194;0	756294792;0	99999834;7	20759E-07;FALSE
PA14_64320;hypothetical protein;0	413226691;6	062600045;0	756617931;0	99999834;7	20759E-07;FALSE
PA14_60690;lipoprotein;-0	17688118;1	719712653;0	756809766;0	99999834;7	20759E-07;FALSE
PA14_09210;salicylate biosynthesis isochorismate synthase;0	190267044;10	40302573;0	756826209;0	99999834;7	20759E-07;FALSE
PA14_20940;acyl carrier protein;0	312696504;7	853801135;0	757374796;0	99999834;7	20759E-07;FALSE
PA14_37340;thiamine pyrophosphate protein;-0	288912927;4	860033017;0	757510469;0	99999834;7	20759E-07;FALSE
PA14_05810;allantoate amidohydrolase;-0	317557622;3	980144094;0	757891486;0	99999834;7	20759E-07;FALSE
PA14_72900;lipoprotein;-0	428686401;7	257255611;0	758188991;0	99999834;7	20759E-07;FALSE
PA14_64300;ABC transporter ATP-binding protein;-0	176312041;1	67470607;0	758706605;0	99999834;7	20759E-07;FALSE
PA14_18430;alginate o-acetyltransferase AlgJ;-0	181285392;1	60890426;0	758713475;0	99999834;7	20759E-07;FALSE
PA14_38630;acetyl-CoA acetyltransferase;0	400051174;5	994965685;0	758960903;0	99999834;7	20759E-07;FALSE
PA14_29570;hypothetical protein;0	312234268;4	572323159;0	758971065;0	99999834;7	20759E-07;FALSE
PA14_37910;LysR family transcriptional regulator;-0	332434512;4	418444235;0	759291083;0	99999834;7	20759E-07;FALSE
PA14_01340;hypothetical protein;-0	339747248;5	139374541;0	759378123;0	99999834;7	20759E-07;FALSE
PA14_60950;hypothetical protein;0	425170826;9	829541776;0	759596899;0	99999834;7	20759E-07;FALSE
PA14_67830;hypothetical protein;-0	218149351;6	590554895;0	759763079;0	99999834;7	20759E-07;FALSE
PA14_02700;aminotransferase;-0	253018825;3	220037935;0	760471507;0	99999834;7	20759E-07;FALSE
PA14_31450;hypothetical protein;0	307973595;5	505509394;0	760769395;0	99999834;7	20759E-07;FALSE
PA14_40520;hypothetical protein;0	325040134;4	52770482;0	762050129;0	99999834;7	20759E-07;FALSE
PA14_47970;hypothetical protein;0	183343639;2	921500397;0	762450991;0	99999834;7	20759E-07;FALSE
PA14_08890;30S ribosomal protein S19;0	224528242;6	485166872;0	762632992;0	99999834;7	20759E-07;FALSE
PA14_14770;co-chaperone HscB;-0	437203754;7	547849753;0	762716936;0	99999834;7	20759E-07;FALSE
PA14_50970;glutathione S-transferase;0	392634201;6	717160148;0	762765421;0	99999834;7	20759E-07;FALSE
PA14_32690;gentisate 1	2-dioxygenase;-0	188487937;2	553958714;0	763092134;0	99999834;7	20759E-07;FALSE
PA14_06990;hypothetical protein;-0	408693315;6	616416792;0	763249789;0	99999834;7	20759E-07;FALSE
PA14_09990;acetyltransferase;-0	233909883;3	381108487;0	763297155;0	99999834;7	20759E-07;FALSE
PA14_30600;permease;0	266575919;3	837357467;0	763388299;0	99999834;7	20759E-07;FALSE
PA14_22720;hypothetical protein;-0	22361059;3	225053538;0	76340182;0	99999834;7	20759E-07;FALSE
PA14_05110;hypothetical protein;-0	368871988;9	537886679;0	763404389;0	99999834;7	20759E-07;FALSE
PA14_61980;hypothetical protein;-0	233145995;3	901301935;0	763405431;0	99999834;7	20759E-07;FALSE
PA14_64060;chemotaxis transducer;-0	334971279;4	891911877;0	76359437;0	99999834;7	20759E-07;FALSE
PA14_38900;two-component response regulator;-0	180572394;2	601557634;0	763707976;0	99999834;7	20759E-07;FALSE
PA14_20890;ADP-L-glycero-D-manno-heptose-6-epimerase;-0	25033595;3	983253394;0	763737103;0	99999834;7	20759E-07;FALSE
PA14_72830;hypothetical protein;-0	32430244;4	470058867;0	763944206;0	99999834;7	20759E-07;FALSE
PA14_64500;transcriptional regulator;0	370979052;5	220077781;0	764285599;0	99999834;7	20759E-07;FALSE
PA14_34410;binding-protein-dependent maltose/mannitol transport protein;0	304312546;4	396730351;0	764323947;0	99999834;7	20759E-07;FALSE
PA14_47930;hypothetical protein;0	216179498;3	523525224;0	76453874;0	99999834;7	20759E-07;FALSE
PA14_53360;hemolytic phospholipase C;0	296687313;3	961677778;0	764549977;0	99999834;7	20759E-07;FALSE
PA14_19050;methionyl-tRNA synthetase;0	38317816;11	20920691;0	764797244;0	99999834;7	20759E-07;FALSE
PA14_16700;adenylate kinase;0	388972591;8	698017211;0	764854536;0	99999834;7	20759E-07;FALSE
PA14_64400;hypothetical protein;-0	313320763;5	019276579;0	765339379;0	99999834;7	20759E-07;FALSE
PA14_19850;transcriptional regulator;0	2687954;4	470340184;0	765535901;0	99999834;7	20759E-07;FALSE
PA14_64520;bacterioferritin;0	215555669;7	716368095;0	765644373;0	99999834;7	20759E-07;FALSE
PA14_21090;hypothetical protein;0	173786863;3	437986482;0	765791011;0	99999834;7	20759E-07;FALSE
PA14_55130;lactoylglutathione lyase;-0	17068416;2	360316003;0	766010488;0	99999834;7	20759E-07;FALSE
PA14_37640;hypothetical protein;0	171750864;2	094172564;0	766176667;0	99999834;7	20759E-07;FALSE
PA14_07970;hypothetical protein;0	277798725;3	431195765;0	766228659;0	99999834;7	20759E-07;FALSE
PA14_10120;LysR family transcriptional regulator;0	346513812;5	04102107;0	766527624;0	99999834;7	20759E-07;FALSE
PA14_38420;hypothetical protein;0	384233427;5	458038239;0	767060425;0	99999834;7	20759E-07;FALSE
PA14_11980;hypothetical protein;0	432402659;6	627399499;0	767123061;0	99999834;7	20759E-07;FALSE
PA14_47910;transcriptional regulator;0	361375129;4	803151194;0	767548943;0	99999834;7	20759E-07;FALSE
PA14_44230;hypothetical protein;0	204418155;3	037924058;0	767794374;0	99999834;7	20759E-07;FALSE
PA14_45330;cytochrome c-type biogenesis protein CcmE;0	424472208;6	812074093;0	767826601;0	99999834;7	20759E-07;FALSE
PA14_37950;carbonate dehydratase;0	182330178;2	267069934;0	767874938;0	99999834;7	20759E-07;FALSE
PA14_48330;hypothetical protein;0	243787708;0	365541659;0	768253279;0	99999834;7	20759E-07;FALSE
PA14_36850;hypothetical protein;0	181263846;6	961034333;0	768834867;0	99999834;7	20759E-07;FALSE
PA14_00700;hypothetical protein;0	182898431;2	799403109;0	769008113;0	99999834;7	20759E-07;FALSE
PA14_59400;hypothetical protein;0	327417109;10	6664559;0	769258977;0	99999834;7	20759E-07;FALSE
PA14_46160;hypothetical protein;0	262183272;9	95737034;0	769333864;0	99999834;7	20759E-07;FALSE
PA14_08020;bacteriophage protein;0	254545886;3	528145501;0	769657885;0	99999834;7	20759E-07;FALSE
PA14_23220;3-demethylubiquinone-9 3-methyltransferase;0	428720107;7	028035501;0	76987761;0	99999834;7	20759E-07;FALSE
PA14_27070;hypothetical protein;0	311893919;5	04281507;0	769976698;0	99999834;7	20759E-07;FALSE
PA14_36810;hydroperoxidase II;-0	249764715;5	305277279;0	770175059;0	99999834;7	20759E-07;FALSE
PA14_10840;dehydrogenase;0	363854783;5	810299216;0	770187508;0	99999834;7	20759E-07;FALSE
PA14_22700;ferredoxin;0	246477499;3	339840551;0	770861566;0	99999834;7	20759E-07;FALSE
PA14_20180;NosF protein;0	191600197;0	817251127;0	771844088;0	99999834;7	20759E-07;FALSE
PA14_32520;hypothetical protein;-0	246968644;3	932122147;0	772355844;0	99999834;7	20759E-07;FALSE
PA14_35590;FAD-binding dehydrogenase;-0	194341584;2	777168781;0	772542957;0	99999834;7	20759E-07;FALSE
PA14_59960;DsbA2;0	284465992;4	226165373;0	772713748;0	99999834;7	20759E-07;FALSE
PA14_16640;lipoprotein;-0	207966577;7	24061559;0	773702781;0	99999834;7	20759E-07;FALSE
PA14_72630;ABC transporter permease;-0	330987925;5	694306649;0	774142981;0	99999834;7	20759E-07;FALSE
PA14_29100;hypothetical protein;0	394522611;7	411342144;0	774474713;0	99999834;7	20759E-07;FALSE
PA14_29280;thioredoxin;-0	313688684;5	319544686;0	774499109;0	99999834;7	20759E-07;FALSE
PA14_38360;nucleotide sugar dehydrogenase;0	254342733;3	360016753;0	774534835;0	99999834;7	20759E-07;FALSE
PA14_40940;hypothetical protein;0	229036084;3	360740537;0	774673722;0	99999834;7	20759E-07;FALSE
PA14_27510;methionine sulfoxide reductase B;0	422801263;8	091711945;0	774738146;0	99999834;7	20759E-07;FALSE
PA14_22330;glycine betaine-binding protein;0	355425329;5	700643588;0	774886877;0	99999834;7	20759E-07;FALSE
PA14_31190;hypothetical protein;0	271817021;4	02319808;0	775401266;0	99999834;7	20759E-07;FALSE
PA14_56430;transcriptional regulator;-0	240684368;3	97118552;0	775501497;0	99999834;7	20759E-07;FALSE
PA14_12560;hypothetical protein;0	333155369;8	721196181;0	77555049;0	99999834;7	20759E-07;FALSE
PA14_72930;hypothetical protein;-0	4194607;9	248347737;0	775554294;0	99999834;7	20759E-07;FALSE
PA14_48160;sensor/response regulator hybrid;-0	330085015;7	135249983;0	775718826;0	99999834;7	20759E-07;FALSE
PA14_31760;phosphatidate cytidylyltransferase;0	296239927;4	81339768;0	776163672;0	99999834;7	20759E-07;FALSE
PA14_59930;hypothetical protein;-0	178196931;2	581983413;0	776330395;0	99999834;7	20759E-07;FALSE
PA14_09350;hypothetical protein;0	17784504;7	56648016;0	776405367;0	99999834;7	20759E-07;FALSE
PA14_22760;two-component response regulator;-0	422998357;6	554691782;0	77652747;0	99999834;7	20759E-07;FALSE
PA14_45660;flagellar biosynthesis regulator FlhF;0	430970523;9	421077766;0	77728375;0	99999834;7	20759E-07;FALSE
PA14_22870;hypothetical protein;0	382010472;5	465243339;0	777679485;0	99999834;7	20759E-07;FALSE
PA14_68200;glucose-1-phosphate thymidylyltransferase;-0	369199471;8	957388434;0	77797991;0	99999834;7	20759E-07;FALSE
PA14_59310;type IV B pilus protein;-0	212377685;3	487605357;0	77807223;0	99999834;7	20759E-07;FALSE
PA14_35900;dehydrogenase;-0	302195339;4	739092146;0	778444362;0	99999834;7	20759E-07;FALSE
PA14_59980;hypothetical protein;-0	17392806;2	568360511;0	778462455;0	99999834;7	20759E-07;FALSE
PA14_19620;D-erythro-7	8-dihydroneopterin triphosphate 2'-epimerase;0	422381848;6	839738849;0	778593746;0	99999834;7	20759E-07;FALSE
PA14_63300;hypothetical protein;0	209998558;3	814237363;0	778633551;0	99999834;7	20759E-07;FALSE
PA14_50620;hypothetical protein;-0	344869681;6	311398872;0	778845058;0	99999834;7	20759E-07;FALSE
PA14_13420;hypothetical protein;-0	38244258;5	68188142;0	779099664;0	99999834;7	20759E-07;FALSE
PA14_45790;flagellar motor switch protein;0	42987881;6	4119693;0	779775365;0	99999834;7	20759E-07;FALSE
PA14_19680;hypothetical protein;0	181003113;2	458110853;0	779899494;0	99999834;7	20759E-07;FALSE
PA14_04180;hypothetical protein;0	275161118;4	021181101;0	780466857;0	99999834;7	20759E-07;FALSE
PA14_16370;hypothetical protein;-0	389827003;7	205918502;0	780774472;0	99999834;7	20759E-07;FALSE
PA14_58960;hypothetical protein;-0	163263315;2	372414487;0	780881109;0	99999834;7	20759E-07;FALSE
PA14_03300;hypothetical protein;0	316673226;4	643293964;0	78090613;0	99999834;7	20759E-07;FALSE
PA14_13840;peptidyl-prolyl cis-trans isomerase	PpiC-type;-0	167417745;1	729863738;0	781330461;0	99999834;7	20759E-07;FALSE
PA14_49570;amino acid permease;0	253907256;3	772943393;0	781406004;0	99999834;7	20759E-07;FALSE
PA14_11790;amino acid transporter;-0	266098449;3	361503054;0	781512321;0	99999834;7	20759E-07;FALSE
PA14_21120;hypothetical protein;-0	269532542;3	443601035;0	78156499;0	99999834;7	20759E-07;FALSE
PA14_63470;methyltransferase;0	366888632;5	863420216;0	781665344;0	99999834;7	20759E-07;FALSE
PA14_01200;hypothetical protein;0	182198168;5	320422402;0	781734605;0	99999834;7	20759E-07;FALSE
PA14_07850;ABC transporter substrate-binding protein;-0	368778473;7	162973169;0	782562484;0	99999834;7	20759E-07;FALSE
PA14_20070;hypothetical protein;-0	304847286;4	467319117;0	782722016;0	99999834;7	20759E-07;FALSE
PA14_25500;hypothetical protein;-0	401866931;5	630833431;0	782956935;0	99999834;7	20759E-07;FALSE
PA14_48300;MFS transporter;0	275636315;4	380670331;0	783239756;0	99999834;7	20759E-07;FALSE
PA14_71330;transcriptional regulator;0	211842984;3	190389938;0	78351397;0	99999834;7	20759E-07;FALSE
PA14_39150;azoreductase;-0	161048606;2	565279723;0	78354908;0	99999834;7	20759E-07;FALSE
PA14_59180;topoisomerase I - like protein;-0	268681323;4	465685918;0	783882047;0	99999834;7	20759E-07;FALSE
PA14_06890;hypothetical protein;0	293877845;4	064496426;0	783980618;0	99999834;7	20759E-07;FALSE
PA14_16910;hypothetical protein;-0	365310098;6	569960991;0	784894527;0	99999834;7	20759E-07;FALSE
PA14_71820;peptidase;-0	278764479;3	904372177;0	784941447;0	99999834;7	20759E-07;FALSE
PA14_35190;penicillin-binding protein 3A;0	403386217;7	927003333;0	785177843;0	99999834;7	20759E-07;FALSE
PA14_06620;acyl-CoA dehydrogenase;0	36286297;5	271665673;0	785383643;0	99999834;7	20759E-07;FALSE
PA14_50900;hypothetical protein;-0	366486349;5	383107258;0	785534902;0	99999834;7	20759E-07;FALSE
PA14_18930;electron transport complex protein RnfB;0	318994398;4	932844196;0	786037609;0	99999834;7	20759E-07;FALSE
PA14_24550;hypothetical protein;0	195424211;3	493900698;0	786339411;0	99999834;7	20759E-07;FALSE
PA14_54660;enoyl-CoA hydratase/isomerase;-0	319161442;5	450135475;0	786718048;0	99999834;7	20759E-07;FALSE
PA14_36370;carboxylate-amine ligase;0	222512897;4	344381981;0	786843837;0	99999834;7	20759E-07;FALSE
PA14_71990;GDP-mannose 4	6-dehydratase;-0	431016281;7	50915536;0	786870588;0	99999834;7	20759E-07;FALSE
PA14_24860;cytochrome c Snr1;-0	419519184;8	791555833;0	787433807;0	99999834;7	20759E-07;FALSE
PA14_22420;hypothetical protein;0	316275666;4	551923946;0	787603376;0	99999834;7	20759E-07;FALSE
PA14_58230;hypothetical protein;-0	24962878;4	803919214;0	787925305;0	99999834;7	20759E-07;FALSE
PA14_52870;hypothetical protein;-0	153615912;1	834983902;0	788873116;0	99999834;7	20759E-07;FALSE
PA14_27700;transcriptional regulator;-0	16629112;2	748771371;0	789044098;0	99999834;7	20759E-07;FALSE
PA14_11600;ABC transporter;0	203848802;3	403013219;0	789124879;0	99999834;7	20759E-07;FALSE
PA14_16820;efflux transmembrane protein;-0	375794309;6	581794861;0	789165816;0	99999834;7	20759E-07;FALSE
PA14_47610;transcriptional regulator;0	325834373;5	543418378;0	78920945;0	99999834;7	20759E-07;FALSE
PA14_30770;AsnC family transcriptional regulator;0	212616677;5	055007003;0	789346003;0	99999834;7	20759E-07;FALSE
PA14_48560;hypothetical protein;0	29626422;4	644907712;0	789436509;0	99999834;7	20759E-07;FALSE
PA14_10980;hypothetical protein;0	396486939;6	612870124;0	789458738;0	99999834;7	20759E-07;FALSE
PA14_69020;hypothetical protein;0	300658447;5	275598363;0	790057844;0	99999834;7	20759E-07;FALSE
PA14_26220;histidine ABC transporter	inner membrane permease;-0	192019319;1	441594196;0	790075434;0	99999834;7	20759E-07;FALSE
PA14_21480;type VI secretion lipase immunity protein	Tli1;-0	173871754;2	980375406;0	79026263;0	99999834;7	20759E-07;FALSE
PA14_16010;hypothetical protein;-0	244527626;3	522216759;0	790297091;0	99999834;7	20759E-07;FALSE
PA14_55430;HxcS;0	156600152;2	094290139;0	790318194;0	99999834;7	20759E-07;FALSE
PA14_20970;cytochrome P450;0	169024682;8	69421564;0	790370965;0	99999834;7	20759E-07;FALSE
PA14_50870;hypothetical protein;-0	265771836;4	716283448;0	790529677;0	99999834;7	20759E-07;FALSE
PA14_29550;hypothetical protein;0	287298768;4	848429106;0	790554343;0	99999834;7	20759E-07;FALSE
PA14_15480;transcriptional regulator MerR;0	391040966;8	365157921;0	790889551;0	99999834;7	20759E-07;FALSE
PA14_00200;peptide deformylase;0	409011602;8	832536489;0	790986728;0	99999834;7	20759E-07;FALSE
PA14_48090;alkaline protease secretion outer membrane protein AprF precursor;-0	260391195;9	059438772;0	791317932;0	99999834;7	20759E-07;FALSE
PA14_47560;MFS transporter;-0	169978992;3	151525406;0	791349471;0	99999834;7	20759E-07;FALSE
PA14_01230;hypothetical protein;0	334978778;5	649526335;0	79162489;0	99999834;7	20759E-07;FALSE
PA14_35360;hypothetical protein;-0	177691314;0	581511575;0	791829515;0	99999834;7	20759E-07;FALSE
PA14_73060;hypothetical protein;0	403741095;8	120242023;0	792167793;0	99999834;7	20759E-07;FALSE
PA14_59660;hypothetical protein;-0	181727057;0	681295031;0	792485539;0	99999834;7	20759E-07;FALSE
PA14_53600;hypothetical protein;-0	273179448;4	613329014;0	792567349;0	99999834;7	20759E-07;FALSE
PA14_09340;Fe(III)-pyochelin outer membrane receptor;0	170000058;10	68940258;0	793025308;0	99999834;7	20759E-07;FALSE
PA14_56480;hydrolase;-0	349446298;5	957129459;0	793723132;0	99999834;7	20759E-07;FALSE
PA14_28200;hypothetical protein;0	324125414;5	164347342;0	794097977;0	99999834;7	20759E-07;FALSE
PA14_46440;acetyltransferase;0	39654248;6	384254405;0	794831912;0	99999834;7	20759E-07;FALSE
PA14_27675;hypothetical protein;0	284175252;4	022648583;0	795132165;0	99999834;7	20759E-07;FALSE
PA14_18275;phosphotransferase system	fructose-specific IIBC component;-0	268370289;4	372861714;0	795389782;0	99999834;7	20759E-07;FALSE
PA14_41300;hypothetical protein;-0	207104073;3	958093628;0	795620253;0	99999834;7	20759E-07;FALSE
PA14_00460;transcriptional regulator TrpI;-0	331866879;4	729856415;0	795656598;0	99999834;7	20759E-07;FALSE
PA14_18880;endonuclease III;0	231333028;4	920285894;0	796021531;0	99999834;7	20759E-07;FALSE
PA14_33420;hydrolase;0	20031024;3	491817311;0	796100056;0	99999834;7	20759E-07;FALSE
PA14_37840;ABC transporter ATP-binding protein	SppD;0	343414966;5	381214781;0	796669267;0	99999834;7	20759E-07;FALSE
PA14_05860;hypothetical protein;0	343431415;6	791955802;0	796833497;0	99999834;7	20759E-07;FALSE
PA14_41840;phosphoadenosine phosphosulfate reductase;-0	327282595;7	0931156;0	796841912;0	99999834;7	20759E-07;FALSE
PA14_58690;hypothetical protein;-0	253893848;10	16015196;0	796894408;0	99999834;7	20759E-07;FALSE
PA14_38580;hypothetical protein;-0	15995538;2	58543336;0	796909012;0	99999834;7	20759E-07;FALSE
PA14_03670;sulfate transport protein CysW;-0	375573624;6	522831224;0	7972269;0	99999834;7	20759E-07;FALSE
PA14_15620;oxidoreductase;0	151426036;1	905555032;0	797300119;0	99999834;7	20759E-07;FALSE
PA14_36020;paraquat-inducible protein B;0	244481804;3	859248115;0	797517744;0	99999834;7	20759E-07;FALSE
PA14_26020;aminopeptidase;-0	250383513;9	882091638;0	797677758;0	99999834;7	20759E-07;FALSE
PA14_30740;NADPH specific quinone oxidoreductase;-0	189163031;2	967540674;0	798087202;0	99999834;7	20759E-07;FALSE
PA14_38050;hypothetical protein;-0	198255316;3	773477494;0	798152494;0	99999834;7	20759E-07;FALSE
PA14_07330;hypothetical protein;0	379433919;7	562103731;0	798263375;0	99999834;7	20759E-07;FALSE
PA14_39270;hypothetical protein;-0	428901019;7	022947936;0	798273117;0	99999834;7	20759E-07;FALSE
PA14_53800;manganese transport protein MntH;0	271963744;4	725923097;0	798870543;0	99999834;7	20759E-07;FALSE
PA14_03050;4-hydroxybenzoate 3-monooxygenase;-0	195472094;3	450191356;0	798875921;0	99999834;7	20759E-07;FALSE
PA14_39240;hypothetical protein;-0	153005477;2	42974165;0	799266891;0	99999834;7	20759E-07;FALSE
PA14_22590;hypothetical protein;0	173625671;3	216184257;0	799434674;0	99999834;7	20759E-07;FALSE
PA14_17340;2-C-methyl-D-erythritol 4-phosphate cytidylyltransferase;-0	314965794;5	944850261;0	799797889;0	99999834;7	20759E-07;FALSE
PA14_64900;ABC transporter substrate-binding protein;-0	408644606;7	655281861;0	799899028;0	99999834;7	20759E-07;FALSE
PA14_57560;cytochrome b;0	378571936;8	748802726;0	799978827;0	99999834;7	20759E-07;FALSE
PA14_23170;formimidoylglutamase;-0	197051276;3	158458107;0	80011343;0	99999834;7	20759E-07;FALSE
PA14_21770;DMT family permease;-0	353767014;6	330568232;0	800169393;0	99999834;7	20759E-07;FALSE
PA14_68900;iron ABC transporter substrate-binding protein;-0	403281877;7	476857982;0	800356734;0	99999834;7	20759E-07;FALSE
PA14_69890;multidrug efflux protein NorA;0	240798476;4	162124935;0	800454629;0	99999834;7	20759E-07;FALSE
PA14_31180;hypothetical protein;0	265691908;4	449753947;0	800493101;0	99999834;7	20759E-07;FALSE
PA14_37320;hypothetical protein;-0	159731974;1	042378043;0	800651178;0	99999834;7	20759E-07;FALSE
PA14_05690;cytosine deaminase;-0	285454942;4	708034338;0	80095879;0	99999834;7	20759E-07;FALSE
PA14_73240;F0F1 ATP synthase subunit beta;-0	380085571;9	295313276;0	801611329;0	99999834;7	20759E-07;FALSE
PA14_13210;hypothetical protein;-0	256098738;4	452142935;0	801798397;0	99999834;7	20759E-07;FALSE
PA14_08270;hypothetical protein;0	203056285;4	114478279;0	801833521;0	99999834;7	20759E-07;FALSE
PA14_21140;ABC transporter permease;-0	314211814;5	05235403;0	801839663;0	99999834;7	20759E-07;FALSE
PA14_37350;hypothetical protein;0	146148801;3	200776391;0	801844088;0	99999834;7	20759E-07;FALSE
PA14_23060;DNA-binding transcriptional regulator HexR;-0	34802093;5	982438791;0	802152039;0	99999834;7	20759E-07;FALSE
PA14_60290;type 4 fimbrial biogenesis protein PilW;-0	338781877;10	27377523;0	802629755;0	99999834;7	20759E-07;FALSE
PA14_69270;hypothetical protein;-0	302798484;4	656265705;0	803024197;0	99999834;7	20759E-07;FALSE
PA14_03550;MFS transporter;0	145707339;2	769339099;0	803049584;0	99999834;7	20759E-07;FALSE
PA14_01160;hypothetical protein;0	380281032;9	633605942;0	803252207;0	99999834;7	20759E-07;FALSE
PA14_35920;acetate permease;0	312079724;5	0373557;0	803374047;0	99999834;7	20759E-07;FALSE
PA14_05820;hypothetical protein;0	366725841;5	774880136;0	803462272;0	99999834;7	20759E-07;FALSE
PA14_43880;hypothetical protein;0	255820449;3	995695052;0	803627971;0	99999834;7	20759E-07;FALSE
PA14_52640;hypothetical protein;0	345974782;5	586479034;0	803664501;0	99999834;7	20759E-07;FALSE
PA14_44190;sugar MFS transporter;-0	142701127;2	397795414;0	803928829;0	99999834;7	20759E-07;FALSE
PA14_13350;hypothetical protein;-0	220520166;6	999791098;0	804036536;0	99999834;7	20759E-07;FALSE
PA14_55530;HxcW;0	249508491;5	804810016;0	804119808;0	99999834;7	20759E-07;FALSE
PA14_13360;hypothetical protein;-0	185636375;6	552268117;0	804167654;0	99999834;7	20759E-07;FALSE
PA14_35400;pyoverdine biosynthesis protein PvcC;0	267091014;4	39637888;0	804860628;0	99999834;7	20759E-07;FALSE
PA14_34630;gluconate permease;0	183073075;3	615078938;0	805120996;0	99999834;7	20759E-07;FALSE
PA14_39540;ferredoxin;0	329451531;6	169499488;0	805416306;0	99999834;7	20759E-07;FALSE
PA14_73250;F0F1 ATP synthase subunit gamma;-0	377515969;8	473026758;0	805583703;0	99999834;7	20759E-07;FALSE
PA14_47960;ABC transporter ATP-binding protein;0	140903393;1	594854619;0	805660865;0	99999834;7	20759E-07;FALSE
PA14_46980;two-component sensor;-0	369537125;7	867859547;0	805691286;0	99999834;7	20759E-07;FALSE
PA14_53270;hypothetical protein;-0	336105558;5	086776019;0	805783045;0	99999834;7	20759E-07;FALSE
PA14_00380;choline sulfatase;0	220870451;4	24206986;0	80618716;0	99999834;7	20759E-07;FALSE
PA14_09010;50S ribosomal protein L18;0	194262843;7	956551719;0	806235732;0	99999834;7	20759E-07;FALSE
PA14_45780;flagellar protein FliO;0	330852003;5	770917634;0	806463349;0	99999834;7	20759E-07;FALSE
PA14_58440;dipeptide ABC transporter permease DppB;-0	35926658;5	561162046;0	806487128;0	99999834;7	20759E-07;FALSE
PA14_49060;hypothetical protein;0	302390449;4	455530978;0	806519239;0	99999834;7	20759E-07;FALSE
PA14_17640;polyamine transport protein PotA;0	140991159;2	205228317;0	8067326;0	99999834;7	20759E-07;FALSE
PA14_45090;hypothetical protein;-0	281676809;4	239143077;0	806891364;0	99999834;7	20759E-07;FALSE
PA14_55720;hypothetical protein;0	191427757;3	753006069;0	806906385;0	99999834;7	20759E-07;FALSE
PA14_49710;chaperone protein HchA;0	188143769;6	258053075;0	807150296;0	99999834;7	20759E-07;FALSE
PA14_70570;ATP-dependent DNA helicase RecG;-0	390885456;8	476481698;0	807233719;0	99999834;7	20759E-07;FALSE
PA14_24290;glycine betaine transmethylase;-0	402539359;6	243318148;0	807406447;0	99999834;7	20759E-07;FALSE
PA14_17860;3-hydroxyacyl-CoA dehydrogenase;0	341728052;5	383257864;0	807476999;0	99999834;7	20759E-07;FALSE
PA14_14020;hypothetical protein;-0	161857735;3	17849047;0	807477939;0	99999834;7	20759E-07;FALSE
PA14_55560;hypothetical protein;-0	31605355;4	616455994;0	807705621;0	99999834;7	20759E-07;FALSE
PA14_26240;periplasmic histidine-binding protein HisJ;0	140403285;1	209408627;0	807726755;0	99999834;7	20759E-07;FALSE
PA14_21670;hypothetical protein;-0	148649775;4	072008933;0	807801166;0	99999834;7	20759E-07;FALSE
PA14_01410;hypothetical protein;0	389395127;6	851101616;0	807903794;0	99999834;7	20759E-07;FALSE
PA14_18870;hypothetical protein;-0	200724423;8	066772046;0	80814556;0	99999834;7	20759E-07;FALSE
PA14_09850;porin;0	14410653;2	540821646;0	808248326;0	99999834;7	20759E-07;FALSE
PA14_20100;hypothetical protein;-0	310729591;4	895265631;0	80829884;0	99999834;7	20759E-07;FALSE
PA14_26160;hypothetical protein;-0	154755163;4	137700427;0	808370799;0	99999834;7	20759E-07;FALSE
PA14_49460;ribonucleotide-diphosphate reductase subunit alpha;-0	207470277;9	480277307;0	80839233;0	99999834;7	20759E-07;FALSE
PA14_40210;hypothetical protein;0	211207101;3	439604855;0	808451663;0	99999834;7	20759E-07;FALSE
PA14_46300;hypothetical protein;-0	170697352;3	157539643;0	808470074;0	99999834;7	20759E-07;FALSE
PA14_66450;hypothetical protein;-0	2481138;5	121323141;0	808501318;0	99999834;7	20759E-07;FALSE
PA14_45450;hypothetical protein;0	285059989;4	538214235;0	809533689;0	99999834;7	20759E-07;FALSE
PA14_11030;aminotransferase;-0	182944443;2	616575715;0	809736092;0	99999834;7	20759E-07;FALSE
PA14_07410;hypothetical protein;0	137951118;2	421782049;0	810973968;0	99999834;7	20759E-07;FALSE
PA14_33220;hypothetical protein;-0	267012479;4	823711191;0	811015257;0	99999834;7	20759E-07;FALSE
PA14_50410;flagellar basal body P-ring protein;0	354164133;6	033726659;0	811817504;0	99999834;7	20759E-07;FALSE
PA14_41230;ATP-dependent protease ATP-binding subunit ClpX;0	402538133;11	81419873;0	812848429;0	99999834;7	20759E-07;FALSE
PA14_69720;hydrolase;-0	338214499;6	06413346;0	813088354;0	99999834;7	20759E-07;FALSE
PA14_35680;hypothetical protein;-0	186043368;3	163609078;0	813406688;0	99999834;7	20759E-07;FALSE
PA14_18260;1-phosphofructokinase;-0	179624069;3	577508842;0	813587464;0	99999834;7	20759E-07;FALSE
PA14_46600;short chain dehydrogenase;0	135455881;1	758834926;0	814085766;0	99999834;7	20759E-07;FALSE
PA14_68970;hypothetical protein;-0	355579573;5	566219693;0	81420019;0	99999834;7	20759E-07;FALSE
PA14_32470;hypothetical protein;-0	19208406;3	756546127;0	814454498;0	99999834;7	20759E-07;FALSE
PA14_70190;50S ribosomal protein L28;0	32895472;9	981822462;0	814549429;0	99999834;7	20759E-07;FALSE
PA14_26110;MFS transporter;-0	135390402;2	639106864;0	81472494;0	99999834;7	20759E-07;FALSE
PA14_68660;ribosomal protein S6 modification protein;-0	389560721;6	146473904;0	814744194;0	99999834;7	20759E-07;FALSE
PA14_55260;hypothetical protein;0	172212569;3	482366306;0	814756422;0	99999834;7	20759E-07;FALSE
PA14_17630;polyamine transport protein PotB;-0	151308945;2	978170976;0	814890227;0	99999834;7	20759E-07;FALSE
PA14_29520;type II secretion system protein;-0	134233138;1	670884352;0	814967895;0	99999834;7	20759E-07;FALSE
PA14_70650;GlcG protein;0	147276545;1	1025045;0	815031779;0	99999834;7	20759E-07;FALSE
PA14_48590;hypothetical protein;0	221923311;4	868004464;0	815089342;0	99999834;7	20759E-07;FALSE
PA14_29190;hypothetical protein;0	177125378;4	271809779;0	81524062;0	99999834;7	20759E-07;FALSE
PA14_44090;Fe-S-cluster oxidoreductase;0	21182228;4	081571665;0	815784783;0	99999834;7	20759E-07;FALSE
PA14_25760;DNA polymerase III subunit delta';-0	368563018;6	556849473;0	81600219;0	99999834;7	20759E-07;FALSE
PA14_47080;transcriptional regulator;-0	299421195;4	454616152;0	81617834;0	99999834;7	20759E-07;FALSE
PA14_27840;hypothetical protein;0	182813883;4	754371773;0	816673335;0	99999834;7	20759E-07;FALSE
PA14_30190;isocitrate dehydrogenase;0	401018387;10	33923039;0	816687959;0	99999834;7	20759E-07;FALSE
PA14_61450;hypothetical protein;-0	302788326;5	081996668;0	81717799;0	99999834;7	20759E-07;FALSE
PA14_47580;MarR family transcriptional regulator;-0	306691704;5	433924467;0	817228298;0	99999834;7	20759E-07;FALSE
PA14_36010;hypothetical protein;0	252613596;5	151052336;0	81729305;0	99999834;7	20759E-07;FALSE
PA14_12870;acyl-CoA thioesterase;0	346669632;5	520180086;0	817296337;0	99999834;7	20759E-07;FALSE
PA14_05510;hypothetical protein;-0	363376958;7	536846339;0	817645701;0	99999834;7	20759E-07;FALSE
PA14_71380;hypothetical protein;0	312228692;5	260080557;0	818026992;0	99999834;7	20759E-07;FALSE
PA14_35780;hypothetical protein;0	187148889;6	876970574;0	818637763;0	99999834;7	20759E-07;FALSE
PA14_32750;hypothetical protein;0	162911979;2	955799861;0	818729145;0	99999834;7	20759E-07;FALSE
PA14_05590;5	10-methylenetetrahydrofolate reductase;-0	380921157;7	370575028;0	818751327;0	99999834;7	20759E-07;FALSE
PA14_46020;hypothetical protein;0	341220523;5	241093906;0	818903084;0	99999834;7	20759E-07;FALSE
PA14_06230;permease;0	272249055;4	876319147;0	818949154;0	99999834;7	20759E-07;FALSE
PA14_60490;cytochrome c;0	215500808;4	827330625;0	818996025;0	99999834;7	20759E-07;FALSE
PA14_21980;hypothetical protein;0	335746787;5	859057426;0	819273378;0	99999834;7	20759E-07;FALSE
PA14_52840;C4-dicarboxylate-binding periplasmic protein;-0	206173175;3	791709437;0	819817565;0	99999834;7	20759E-07;FALSE
PA14_56890;multidrug efflux protein;0	373815108;7	377103427;0	820021365;0	99999834;7	20759E-07;FALSE
PA14_54120;ACP phosphodieterase;-0	133917034;1	720002145;0	820456764;0	99999834;7	20759E-07;FALSE
PA14_65760;NAD(P)H quinone oxidoreductase;-0	236187327;4	40856119;0	820692324;0	99999834;7	20759E-07;FALSE
PA14_72800;potassium efflux transporter;0	396933108;6	422500479;0	820874031;0	99999834;7	20759E-07;FALSE
PA14_41760;hypothetical protein;-0	334489513;5	428078175;0	820968802;0	99999834;7	20759E-07;FALSE
PA14_02720;hypothetical protein;0	172512873;2	869232574;0	821529516;0	99999834;7	20759E-07;FALSE
PA14_11480;hypothetical protein;0	324002879;8	668774057;0	821762784;0	99999834;7	20759E-07;FALSE
PA14_54540;hypothetical protein;-0	2196758;3	919649194;0	821921861;0	99999834;7	20759E-07;FALSE
PA14_64700;RNA polymerase sigma factor;-0	220654905;4	769414127;0	822407914;0	99999834;7	20759E-07;FALSE
PA14_68430;formate dehydrogenase accessory protein FdhD;-0	19455243;3	209351639;0	822841982;0	99999834;7	20759E-07;FALSE
PA14_08750;50S ribosomal protein L7/L12;0	29437288;10	30436598;0	82298442;0	99999834;7	20759E-07;FALSE
PA14_61460;hypoxanthine-guanine phosphoribosyltransferase;0	27831243;5	470272537;0	823274366;0	99999834;7	20759E-07;FALSE
PA14_36110;hypothetical protein;-0	128216657;2	413803;0	823976894;0	99999834;7	20759E-07;FALSE
PA14_54270;hypothetical protein;-0	28476344;5	199624305;0	824060553;0	99999834;7	20759E-07;FALSE
PA14_39070;hypothetical protein;-0	285431257;6	275776199;0	824166736;0	99999834;7	20759E-07;FALSE
PA14_63360;hypothetical protein;0	219890102;3	971368874;0	824176774;0	99999834;7	20759E-07;FALSE
PA14_46580;multidrug efflux gene product;0	157897516;2	59619655;0	824579461;0	99999834;7	20759E-07;FALSE
PA14_42760;chorismate synthase;0	383998677;8	000687758;0	82458139;0	99999834;7	20759E-07;FALSE
PA14_10570;2	4-dihydroxyhept-2-ene-1	7-dioic acid aldolase;-0	247802319;3	785840599;0	824669857;0	99999834;7	20759E-07;FALSE
PA14_06480;hydrolase;0	32015981;5	572427512;0	824787;0	99999834;7	20759E-07;FALSE
PA14_63750;hypothetical protein;0	158919915;2	985369763;0	82482918;0	99999834;7	20759E-07;FALSE
PA14_60730;outer membrane protein;-0	305661256;5	07220281;0	82500621;0	99999834;7	20759E-07;FALSE
PA14_10160;ferric enterobactin transport protein FepD;-0	129220714;2	736201374;0	825843862;0	99999834;7	20759E-07;FALSE
PA14_16870;ABC transporter ATP-binding protein;-0	366023471;5	881058493;0	825866819;0	99999834;7	20759E-07;FALSE
PA14_08630;pantothenate kinase;-0	38436622;6	031523693;0	826015373;0	99999834;7	20759E-07;FALSE
PA14_03490;hypothetical protein;-0	271904793;4	123345647;0	826228297;0	99999834;7	20759E-07;FALSE
PA14_35080;arsenical resistance protein;-0	241589082;3	704052454;0	826537155;0	99999834;7	20759E-07;FALSE
PA14_53450;hypothetical protein;0	195178048;3	616395715;0	826585475;0	99999834;7	20759E-07;FALSE
PA14_38790;pyrroloquinoline quinone biosynthesis protein PqqD;0	184820346;3	872735894;0	826679036;0	99999834;7	20759E-07;FALSE
PA14_11160;hypothetical protein;0	150779312;2	766563906;0	827147208;0	99999834;7	20759E-07;FALSE
PA14_16030;sodium/hydrogen antiporter;0	292503179;7	380784117;0	828321183;0	99999834;7	20759E-07;FALSE
PA14_24500;lipoprotein;0	124023766;1	284397538;0	828400253;0	99999834;7	20759E-07;FALSE
PA14_49650;hypothetical protein;0	354300911;5	126221286;0	828929365;0	99999834;7	20759E-07;FALSE
PA14_54230;hypothetical protein;-0	289025497;4	690117224;0	829153729;0	99999834;7	20759E-07;FALSE
PA14_28070;hypothetical protein;-0	13028696;4	85169079;0	829279765;0	99999834;7	20759E-07;FALSE
PA14_41530;assimilatory nitrite reductase large subunit;0	231200264;3	91884412;0	82947197;0	99999834;7	20759E-07;FALSE
PA14_55040;ferric enterobactin transporter ATP-binding protein;0	123803733;2	100136801;0	829558834;0	99999834;7	20759E-07;FALSE
PA14_27280;LysR family transcriptional regulator;0	21325675;4	21858023;0	829907598;0	99999834;7	20759E-07;FALSE
PA14_13870;hypothetical protein;0	176593828;4	029228553;0	829991907;0	99999834;7	20759E-07;FALSE
PA14_08030;phage baseplate assembly protein;0	174376476;4	570197211;0	830113771;0	99999834;7	20759E-07;FALSE
PA14_54630;acyl-CoA dehydrogenase;-0	248899411;5	01908269;0	830374037;0	99999834;7	20759E-07;FALSE
PA14_49610;MFS family transporter;-0	143154948;3	857899289;0	830563737;0	99999834;7	20759E-07;FALSE
PA14_71600;phosphoribosylaminoimidazole carboxylase ATPase subunit;-0	342204135;7	243643772;0	831112386;0	99999834;7	20759E-07;FALSE
PA14_55117;hypothetical protein;0	410284262;7	587880916;0	831149896;0	99999834;7	20759E-07;FALSE
PA14_09810;hypothetical protein;-0	147626576;3	014954341;0	831564755;0	99999834;7	20759E-07;FALSE
PA14_48420;transcriptional regulator;0	240255347;3	860012185;0	831942718;0	99999834;7	20759E-07;FALSE
PA14_42060;transcriptional regulator;0	273526003;4	125082719;0	832146007;0	99999834;7	20759E-07;FALSE
PA14_03830;N-carbamoylputrescine amidohydrolase;-0	129612767;2	58108679;0	832330876;0	99999834;7	20759E-07;FALSE
PA14_16710;hypothetical protein;0	366950375;6	389589631;0	832509091;0	99999834;7	20759E-07;FALSE
PA14_46180;hypothetical protein;0	127378512;2	872774425;0	832592241;0	99999834;7	20759E-07;FALSE
PA14_48490;peptidylarginine deiminase;0	202947247;3	701892866;0	83278755;0	99999834;7	20759E-07;FALSE
PA14_57500;phosphoheptose isomerase;0	346793227;6	869215736;0	832952795;0	99999834;7	20759E-07;FALSE
PA14_66790;ATP-dependent protease ATP-binding subunit HslU;-0	30690333;7	635272321;0	833016309;0	99999834;7	20759E-07;FALSE
PA14_72640;TonB-dependent receptor;-0	292506185;6	755179279;0	833035574;0	99999834;7	20759E-07;FALSE
PA14_34790;ABC transporter permease;-0	124702857;3	518093449;0	833050468;0	99999834;7	20759E-07;FALSE
PA14_26090;hydrolase;0	127893529;3	29833362;0	833108926;0	99999834;7	20759E-07;FALSE
PA14_10440;porin;0	221529465;4	239637351;0	833339635;0	99999834;7	20759E-07;FALSE
PA14_31540;acyl-CoA dehydrogenase;-0	216177233;4	399348026;0	83334746;0	99999834;7	20759E-07;FALSE
PA14_14380;ABC transporter permease;-0	355458188;6	017504486;0	833985888;0	99999834;7	20759E-07;FALSE
PA14_13240;molybdopterin converting factor	small subunit;-0	192954584;3	776809019;0	834049929;0	99999834;7	20759E-07;FALSE
PA14_49080;acyl-CoA dehydrogenase;0	267914;4	875495707;0	834326898;0	99999834;7	20759E-07;FALSE
PA14_53640;hypothetical protein;-0	121850584;2	307641151;0	834520756;0	99999834;7	20759E-07;FALSE
PA14_21910;ABC transporter ATP-binding protein;-0	28042174;4	954291141;0	83479067;0	99999834;7	20759E-07;FALSE
PA14_15000;hypothetical protein;0	350127321;5	95498091;0	835049622;0	99999834;7	20759E-07;FALSE
PA14_24560;hypothetical protein;0	166590365;4	250875928;0	835349891;0	99999834;7	20759E-07;FALSE
PA14_30350;hypothetical protein;-0	365562577;6	161801362;0	835748894;0	99999834;7	20759E-07;FALSE
PA14_39050;branched-chain amino acid transport carrier;-0	339714211;6	85415109;0	835792807;0	99999834;7	20759E-07;FALSE
PA14_41960;hypothetical protein;-0	118813603;1	660647718;0	836069361;0	99999834;7	20759E-07;FALSE
PA14_26830;two-component response regulator;-0	127186002;2	588326776;0	836103802;0	99999834;7	20759E-07;FALSE
PA14_46030;chemotaxis transducer;-0	258695146;4	975130316;0	836513315;0	99999834;7	20759E-07;FALSE
PA14_12750;hypothetical protein;-0	309071016;5	564967704;0	83659417;0	99999834;7	20759E-07;FALSE
PA14_18890;electron transport complex protein RsxE;0	250514958;4	784888218;0	836695741;0	99999834;7	20759E-07;FALSE
PA14_29250;hypothetical protein;-0	209875414;3	476159493;0	837004239;0	99999834;7	20759E-07;FALSE
PA14_19380;transcriptional regulator;0	342528367;6	086853045;0	837235009;0	99999834;7	20759E-07;FALSE
PA14_69990;alanine racemase;0	251437577;4	503218996;0	837306126;0	99999834;7	20759E-07;FALSE
PA14_37790;copper resistance protein A;-0	24337118;4	878405346;0	837333215;0	99999834;7	20759E-07;FALSE
PA14_39110;hypothetical protein;0	341570744;5	654273342;0	837719523;0	99999834;7	20759E-07;FALSE
PA14_10210;oxidoreductase;0	138099813;2	983311149;0	838103288;0	99999834;7	20759E-07;FALSE
PA14_71700;GNAT family acetyltransferase;0	18723676;3	562873643;0	83905874;0	99999834;7	20759E-07;FALSE
PA14_71420;ferredoxin;0	208407865;3	672512816;0	839163704;0	99999834;7	20759E-07;FALSE
PA14_52520;hypothetical protein;0	126387227;4	940421244;0	839307334;0	99999834;7	20759E-07;FALSE
PA14_43710;methyl-accepting chemotaxis transducer;-0	233621395;5	303522899;0	839365581;0	99999834;7	20759E-07;FALSE
PA14_08900;50S ribosomal protein L22;0	271922312;8	13081602;0	83951849;0	99999834;7	20759E-07;FALSE
PA14_73320;F0F1 ATP synthase subunit I;-0	372400294;7	85920002;0	839584057;0	99999834;7	20759E-07;FALSE
PA14_19205;hypothetical protein;-0	254789607;4	655815832;0	839833336;0	99999834;7	20759E-07;FALSE
PA14_26010;acyl-CoA thiolase;0	358078212;6	332047116;0	839886282;0	99999834;7	20759E-07;FALSE
PA14_19970;hypothetical protein;0	116801595;2	670350907;0	839910138;0	99999834;7	20759E-07;FALSE
PA14_48010;semialdehyde dehydrogenase;0	238642377;3	771123947;0	839978862;0	99999834;7	20759E-07;FALSE
PA14_11880;hypothetical protein;-0	325502997;5	373907893;0	840361598;0	99999834;7	20759E-07;FALSE
PA14_51710;peptidoglycan associated lipoprotein OprL precursor;-0	372339708;8	936995017;0	840644629;0	99999834;7	20759E-07;FALSE
PA14_04020;hypothetical protein;0	357042496;5	94547858;0	840660491;0	99999834;7	20759E-07;FALSE
PA14_64420;hypothetical protein;0	17064746;4	055915658;0	840673871;0	99999834;7	20759E-07;FALSE
PA14_48500;transcriptional regulator;-0	294593996;4	61519967;0	840790103;0	99999834;7	20759E-07;FALSE
PA14_28100;hypothetical protein;0	182954008;4	27482994;0	841123095;0	99999834;7	20759E-07;FALSE
PA14_53740;hypothetical protein;-0	130098224;3	591622273;0	841285288;0	99999834;7	20759E-07;FALSE
PA14_46670;hypothetical protein;-0	128727544;2	932055476;0	8413204;0	99999834;7	20759E-07;FALSE
PA14_52510;hypothetical protein;0	231240296;4	739925833;0	841555571;0	99999834;7	20759E-07;FALSE
PA14_11610;ABC transporter permease;-0	132454871;1	249064808;0	841639623;0	99999834;7	20759E-07;FALSE
PA14_20610;fucose-binding lectin PA-IIL;-0	390346843;9	367409813;0	841944835;0	99999834;7	20759E-07;FALSE
PA14_50690;ShaB;-0	130871481;2	572890591;0	841982385;0	99999834;7	20759E-07;FALSE
PA14_18480;alginate biosynthesis protein AlgX;0	143522479;2	838809453;0	842166475;0	99999834;7	20759E-07;FALSE
PA14_48710;hypothetical protein;0	24405235;4	204464501;0	84259126;0	99999834;7	20759E-07;FALSE
PA14_36570;glycogen synthase;0	156303123;6	286135333;0	843086483;0	99999834;7	20759E-07;FALSE
PA14_28790;hypothetical protein;-0	248432462;4	243807106;0	843177512;0	99999834;7	20759E-07;FALSE
PA14_56980;camphor resistance protein CrcB;0	392258932;6	840496261;0	843315024;0	99999834;7	20759E-07;FALSE
PA14_55600;hypothetical protein;-0	205249238;4	186758706;0	843528057;0	99999834;7	20759E-07;FALSE
PA14_13220;protein-tyrosine-phosphatase;0	278973669;4	448744801;0	843608519;0	99999834;7	20759E-07;FALSE
PA14_61390;lipoprotein;-0	309316879;7	113214849;0	84363947;0	99999834;7	20759E-07;FALSE
PA14_15050;hypothetical protein;0	306589272;8	729011352;0	843909001;0	99999834;7	20759E-07;FALSE
PA14_45240;amino acid permease;-0	160737398;3	954673024;0	843934116;0	99999834;7	20759E-07;FALSE
PA14_04100;hypothetical protein;-0	407106795;7	607844258;0	844335506;0	99999834;7	20759E-07;FALSE
PA14_05430;chemotaxis protein;-0	118194317;3	177629348;0	844785572;0	99999834;7	20759E-07;FALSE
PA14_28870;hypothetical protein;-0	373729059;6	876826227;0	844930722;0	99999834;7	20759E-07;FALSE
PA14_47660;hypothetical protein;-0	282099346;4	97727215;0	844953632;0	99999834;7	20759E-07;FALSE
PA14_37630;amino acid permease;-0	305599643;6	209608767;0	844955488;0	99999834;7	20759E-07;FALSE
PA14_35440;L-asparaginase I;-0	253931948;5	038288596;0	844976067;0	99999834;7	20759E-07;FALSE
PA14_71680;GntR family transcriptional regulator;-0	154527409;3	373963122;0	845023408;0	99999834;7	20759E-07;FALSE
PA14_17930;glycerol-3-phosphate dehydrogenase;0	24187751;5	194327867;0	845098037;0	99999834;7	20759E-07;FALSE
PA14_15200;hypothetical protein;0	334950501;5	869548114;0	84531569;0	99999834;7	20759E-07;FALSE
PA14_37680;hypothetical protein;-0	256483757;5	641720007;0	845763589;0	99999834;7	20759E-07;FALSE
PA14_52090;hypothetical protein;0	256203847;4	382731235;0	845882342;0	99999834;7	20759E-07;FALSE
PA14_25630;50S ribosomal protein L32;-0	336076836;5	598961742;0	845926035;0	99999834;7	20759E-07;FALSE
PA14_33320;hypothetical protein;-0	30255581;6	93750692;0	845929726;0	99999834;7	20759E-07;FALSE
PA14_23530;secretion protein;-0	136322089;3	145872857;0	846243823;0	99999834;7	20759E-07;FALSE
PA14_60750;protein activator;-0	315622635;6	784645809;0	846385495;0	99999834;7	20759E-07;FALSE
PA14_61550;hypothetical protein;-0	238529789;3	96297454;0	846557901;0	99999834;7	20759E-07;FALSE
PA14_29300;transcriptional regulator;0	32620809;5	965303216;0	846906318;0	99999834;7	20759E-07;FALSE
PA14_63780;hypothetical protein;-0	117362156;2	965049489;0	846936869;0	99999834;7	20759E-07;FALSE
PA14_12150;epoxide hydrolase;-0	173298926;3	821618446;0	846981425;0	99999834;7	20759E-07;FALSE
PA14_60470;octaprenyl-diphosphate synthase;-0	357891378;8	362699593;0	84718577;0	99999834;7	20759E-07;FALSE
PA14_30440;hypothetical protein;-0	215739824;4	923941984;0	847290177;0	99999834;7	20759E-07;FALSE
PA14_36050;aldehyde dehydrogenase;0	221346625;3	876580179;0	847323846;0	99999834;7	20759E-07;FALSE
PA14_59290;type IV B pilus protein;-0	16403484;3	06397595;0	847353708;0	99999834;7	20759E-07;FALSE
PA14_35100;arsenate reductase;-0	112005549;1	721989226;0	847434227;0	99999834;7	20759E-07;FALSE
PA14_19510;ABC transporter permease;0	177327742;4	942652401;0	84773749;0	99999834;7	20759E-07;FALSE
PA14_45350;heme exporter protein CcmC;0	415553054;8	195858979;0	848540333;0	99999834;7	20759E-07;FALSE
PA14_38020;ntibiotic biosynthesis monooxygenase;0	257790857;6	591192145;0	848645102;0	99999834;7	20759E-07;FALSE
PA14_22530;glutathione S-transferase;-0	124028128;1	306310037;0	848691225;0	99999834;7	20759E-07;FALSE
PA14_17810;acyl-CoA dehydrogenase;-0	179561979;3	617764302;0	849577848;0	99999834;7	20759E-07;FALSE
PA14_43400;potassium-transporting ATPase subunit A;-0	111408092;2	516088387;0	849812193;0	99999834;7	20759E-07;FALSE
PA14_28150;hypothetical protein;-0	256093199;4	624735359;0	850090236;0	99999834;7	20759E-07;FALSE
PA14_38680;LysR family transcriptional regulator;0	351446004;7	26589898;0	85015466;0	99999834;7	20759E-07;FALSE
PA14_33370;hypothetical protein;0	115552154;2	953423378;0	850169701;0	99999834;7	20759E-07;FALSE
PA14_52300;hypothetical protein;-0	261230992;4	626559573;0	850324526;0	99999834;7	20759E-07;FALSE
PA14_05070;methionine biosynthesis protein;-0	267888412;4	374827938;0	850360183;0	99999834;7	20759E-07;FALSE
PA14_32440;hypothetical protein;0	109264674;1	601573754;0	850438552;0	99999834;7	20759E-07;FALSE
PA14_64720;porin;0	258495543;4	618545496;0	850438568;0	99999834;7	20759E-07;FALSE
PA14_38470;gamma-carboxygeranoyl-CoA hydratase;-0	179153583;4	295279265;0	850969093;0	99999834;7	20759E-07;FALSE
PA14_41860;hypothetical protein;0	23554333;4	534562536;0	851147684;0	99999834;7	20759E-07;FALSE
PA14_39100;hypothetical protein;0	349141277;6	139471125;0	851477916;0	99999834;7	20759E-07;FALSE
PA14_26810;two-component sensor;-0	149960307;3	277809481;0	851547027;0	99999834;7	20759E-07;FALSE
PA14_36630;glycosyl hydrolase;-0	177833334;6	497177758;0	851578121;0	99999834;7	20759E-07;FALSE
PA14_63230;hypothetical protein;0	257355615;5	01874058;0	851622879;0	99999834;7	20759E-07;FALSE
PA14_63720;hypothetical protein;0	119762255;1	099314633;0	852122509;0	99999834;7	20759E-07;FALSE
PA14_37670;hypothetical protein;-0	271543609;6	279755838;0	852248522;0	99999834;7	20759E-07;FALSE
PA14_59480;hypothetical protein;0	159697763;3	703228649;0	852253297;0	99999834;7	20759E-07;FALSE
PA14_07230;fructose-1	6-bisphosphate aldolase;0	365098719;8	826236344;0	852407319;0	99999834;7	20759E-07;FALSE
PA14_39060;lipoprotein;-0	128015963;3	129505823;0	852439158;0	99999834;7	20759E-07;FALSE
PA14_19770;hypothetical protein;0	181487876;3	877598135;0	852701697;0	99999834;7	20759E-07;FALSE
PA14_20750;chemotaxis protein;-0	406313386;9	99241947;0	852981217;0	99999834;7	20759E-07;FALSE
PA14_58670;N-acetyl-anhydromuranmyl-L-alanine amidase;0	255727288;5	579156174;0	853129982;0	99999834;7	20759E-07;FALSE
PA14_55110;hypothetical protein;-0	163562233;8	574265641;0	853421919;0	99999834;7	20759E-07;FALSE
PA14_45100;hypothetical protein;-0	272865685;5	371979212;0	853506924;0	99999834;7	20759E-07;FALSE
PA14_33860;L-lactate dehydrogenase;-0	205824781;4	284669291;0	853953482;0	99999834;7	20759E-07;FALSE
[truncated: 3,831 more rows]
